# Supplementary material for: BertTCR: a Bert-based deep learning framework for predicting cancer-related immune status based on T cell receptor repertoire
Source: Brief Bioinform. 2024 Aug 23;25(5):bbae420. doi: 10.1093/bib/bbae420 (PMC11342255; doi:10.1093/bib/bbae420)
Supplement: Supp_data_bbae420 [file supp_data_bbae420.zip]

Archive with 11 entries (11 files):
- Supplementary_figures_s1-s7.doc
- Supplementary_table_s1.xlsx
- Supplementary_table_s10.xlsx
- Supplementary_table_s2.xlsx
- Supplementary_table_s3.xlsx
- Supplementary_table_s4.xlsx
- Supplementary_table_s5.xlsx
- Supplementary_table_s6.xlsx
- Supplementary_table_s7.xlsx
- Supplementary_table_s8.xlsx
- Supplementary_table_s9.xlsx
