# Supplementary material for: BertTCR: a Bert-based deep learning framework for predicting cancer-related immune status based on T cell receptor repertoire
Source: Brief Bioinform. 2024 Aug 23;25(5):bbae420. doi: 10.1093/bib/bbae420 (PMC11342255; doi:10.1093/bib/bbae420)
Supplement: Supp_data_bbae420 [file supp_data_bbae420.zip › Supplementary_table_s1.xlsx]

## Sheet: Table S1
Supplementary Tables
Supplementary Table S1. Summary of datasets used in this study.
Source	Cancer type	Abbreviation	Study ID	Cell type	Data type	Sample size	Usage in the paper
NCBI database	Acute Myeloid Leukemia	AML	PRJNA510967	PBMCs	TCR-seq	11	Fig.S3
		AML	PRJEB33490	PBMCs	TCR-seq(DNA)	7	Fig.S3
	Breast Cancer	BRCA	PRJNA330606	TILs	TCR-seq(DNA)	32	Fig.S3
		BRCA	PRJNA321261	PBMCs and TILs	TCR-seq(DNA)	28	Fig.S3
		BRCA	PRJNA301507	PBMCs and TILs	TCR-seq(RNA)	142	FigS1,Fig.6
		BRCA	PRJNA297261	PBMCs	TCR-seq(RNA)	11	Fig.S3
	Chronic Lymphocytic Leukemia	CLL	PRJEB33490	PBMCs	TCR-seq(DNA)	55	Fig.S3
	Colon Cancer	COAD	PRJNA491656	PBMCs	TCR-seq	18	Fig.S3
	Esophageal Squamous Cell Carcinoma	ESCA	PRJNA491656	PBMCs	TCR-seq	23	Fig.S3
		ESCA	PRJNA429872	PBMCs	TCR-seq	10	Fig.4,Fig.5
		ESCA	PRJNA316033	PBMCs and TILs	TCR-seq(DNA)	30	Fig.S3
	Glioblastoma	GBM	PRJNA325416	PBMCs	TCR-seq	11	Fig.4
		GBM	PRJEB33490	PBMCs	TCR-seq(DNA)	62	Fig.S3
		GBM	PRJNA315543	PBMCs and TILs	TCR-seq(RNA)	16	Fig.S3
	Liver Carcinoma	LIHC	PRJNA356992	PBMCs and TILs	TCR-seq(DNA)	30	Fig.S3
	Lung Cancer	Lung	M. Li et al.,2021	PBMCs and TILs	TCR-seq	184	Fig.2a,Fig.2c,Fig.S3
		Lung	PRJNA436233	TILs	TCR-seq(DNA)	48	Fig.S3
		Lung	PRJNA506151	TILs	TCR-seq(other)	57	Fig.S3
		Lung	PRJNA544699	PBMCs and TILs	TCR-seq(RNA)	201	Fig.3a,Fig.S3,Fig.6
		Lung	PRJNA422601	TILs	TCR-seq(RNA)	15	Fig.4
	Metastatic Colorectal Cancer	mCRC	PRJEB33490	PBMCs	TCR-seq(DNA)	42	Fig.S3
	Myelodysplastic Syndrome	MDS	PRJEB33490	PBMCs	TCR-seq(DNA)	8	Fig.S3
	Ovarian Cancer	OV	D. Beshnova et al.,2020	PBMCs	TCR-seq(DNA)	10	Fig.S3
	Pancreatic Cancer	PACA	PRJNA491656	PBMCs	TCR-seq	6	Fig.S3
		PACA	D. Beshnova et al.,2020	PBMCs	TCR-seq(DNA)	8	Fig.4,Fig.5
	Renal Cell Carcinoma	RCC	D. Beshnova et al.,2020	PBMCs	TCR-seq(DNA)	10	Fig.S3
	Retroperitoneal Liposarcoma	RPLC	PRJNA516984	PBMCs and TILs	TCR-seq(DNA)	45	Fig.S3
	Stomach Cancer	STAD	PRJNA491656	PBMCs	TCR-seq	25	Fig.S3
	T-cell acute lymphoblastic leukemia	T-ALL	PRJNA509233	PBMCs	TCR-seq	23	Fig.S3
	Thyroid Cancer	THCA	PRJNA755141	PBMCs	TCR-seq	24	Fig.3b,Fig.4
		THCA	PRJNA642967	PBMCs and TILs	TCR-seq	169	Fig.2b,Fig.2d,Fig.S3
	Health Donors	Health	Y. Xu et al.,2022	PBMCs	TCR-seq	260	Fig.2a-2d,Fig.S3,Fig.6
		Health	R. O. Emerson et al.,2017	PBMCs	TCR-seq	377	Fig.S3
		Health	PRJNA79707	PBMCs	TCR-seq	42	Fig.S3
		Health	PRJNA79519	PBMCs	TCR-seq	10	Fig.S3
		Health	PRJNA579190	PBMCs	TCR-seq	24	Fig.S3
		Health	PRJNA577520	PBMCs	TCR-seq	4	Fig.S3
		Health	PRJNA477518	PBMCs	TCR-seq	20	Fig.S3
		Health	PRJNA427746	PBMCs	TCR-seq	37	Fig.S3
		Health	PRJNA393498	PBMCs	TCR-seq	26	Fig.S3
		Health	PRJNA390125	PBMCs	TCR-seq	24	Fig.S3
		Health	PRJNA389805	PBMCs	TCR-seq	20	Fig.S3
		Health	PRJNA329041	PBMCs	TCR-seq	51	Fig.S3
		Health	PRJNA300878	PBMCs	TCR-seq	40	Fig.S3
		Health	PRJNA298417	PBMCs	TCR-seq	2	Fig.S3
		Health	PRJNA273698	PBMCs	TCR-seq	37	Fig.S3
		Health	PRJNA258001	PBMCs	TCR-seq	18	Fig.S3
		Health	PRJEB38339	PBMCs	TCR-seq	38	Fig.S3
		Health	PRJEB33490	PBMCs	TCR-seq(DNA)	98	Fig.S3
		Health	PRJNA297261	PBMCs	TCR-seq(RNA)	5	Fig.S3
Zenodo database	Health Donors	Health	O. V. Britanova et al.,2016	PBMCs	TCR-seq(DNA)	37	Fig.4,Fig.5
