# Supplementary material for: BertTCR: a Bert-based deep learning framework for predicting cancer-related immune status based on T cell receptor repertoire
Source: Brief Bioinform. 2024 Aug 23;25(5):bbae420. doi: 10.1093/bib/bbae420 (PMC11342255; doi:10.1093/bib/bbae420)
Supplement: Supp_data_bbae420 [file supp_data_bbae420.zip › Supplementary_table_s10.xlsx]

## Sheet: Sheet1
Supplementary Table S10.The performances of the binary classification model on THCA cancer test samples in the process of parameter adjustment.
TCR_num	Accuracy	Sensitivity	Specificity	F1-score	AUC
Top 1	0.5	0.15	0.804	0.218	0.521
Top 10	0.686	0.425	0.913	0.557	0.655
Top 30	0.616	0.25	0.935	0.377	0.718
Top 50	0.756	0.625	0.87	0.704	0.824
Top 70	0.698	0.35	1	0.519	0.882
Top 100	0.93	0.875	0.978	0.921	0.99
