# Supplementary material for: BertTCR: a Bert-based deep learning framework for predicting cancer-related immune status based on T cell receptor repertoire
Source: Brief Bioinform. 2024 Aug 23;25(5):bbae420. doi: 10.1093/bib/bbae420 (PMC11342255; doi:10.1093/bib/bbae420)
Supplement: Supp_data_bbae420 [file supp_data_bbae420.zip › Supplementary_table_s2.xlsx]

## Sheet: Table S2
Supplementary Table S2 Configuration of convolutional kernel sizes and quantities (d=768).
Size of n-mer	Frequency	Kernel Size		Kernel Number
n=2	0.3601	2×d		3
n=3	0.3333	3×d		2
n=4	0.3066	4×d		1
