# Supplementary material for: BertTCR: a Bert-based deep learning framework for predicting cancer-related immune status based on T cell receptor repertoire
Source: Brief Bioinform. 2024 Aug 23;25(5):bbae420. doi: 10.1093/bib/bbae420 (PMC11342255; doi:10.1093/bib/bbae420)
Supplement: Supp_data_bbae420 [file supp_data_bbae420.zip › Supplementary_table_s3.xlsx]

## Sheet: Sheet1
Supplementary Table S3.The performances and computational cost of the binary classification models on THCA cancer test samples.
Model	BertSingle	BertTCR
Total parameters	12503	13311
cpu_usage(%)	2.2	2.3
memory_usage(%)	9.6	9.7
Training time (s)	4390.13	4859.79
Prediction time (s)	1.021	1.022
Accuracy	0.86	0.93
Sensitivity	0.725	0.875
Specificity	0.978	0.978
F1-score	0.829	0.921
AUC	0.979	0.99
