# Supplementary material for: BertTCR: a Bert-based deep learning framework for predicting cancer-related immune status based on T cell receptor repertoire
Source: Brief Bioinform. 2024 Aug 23;25(5):bbae420. doi: 10.1093/bib/bbae420 (PMC11342255; doi:10.1093/bib/bbae420)
Supplement: Supp_data_bbae420 [file supp_data_bbae420.zip › Supplementary_table_s4.xlsx]

## Sheet: Sheet1
Supplementary Table S4 The detailed information on the use of the dataset for the biclassification of lung cancer and thyroid cancer using the BertTCR model.
Data_Type	File name	Disease	Data Source	Model
TrainingData	Health_001	--	Y. Xu et al.,2022	For THCA
TrainingData	Health_002	--	Y. Xu et al.,2022	For THCA
TrainingData	Health_003	--	Y. Xu et al.,2022	For THCA
TrainingData	Health_004	--	Y. Xu et al.,2022	For THCA
TrainingData	Health_005	--	Y. Xu et al.,2022	For THCA
TrainingData	Health_006	--	Y. Xu et al.,2022	For THCA
TrainingData	Health_007	--	Y. Xu et al.,2022	For THCA
TrainingData	Health_008	--	Y. Xu et al.,2022	For THCA
TrainingData	Health_009	--	Y. Xu et al.,2022	For THCA
TrainingData	Health_010	--	Y. Xu et al.,2022	For THCA
TrainingData	Health_011	--	Y. Xu et al.,2022	For THCA
TrainingData	Health_012	--	Y. Xu et al.,2022	For THCA
TrainingData	Health_013	--	Y. Xu et al.,2022	For THCA
TrainingData	Health_014	--	Y. Xu et al.,2022	For THCA
TrainingData	Health_015	--	Y. Xu et al.,2022	For THCA
TrainingData	Health_016	--	Y. Xu et al.,2022	For THCA
TrainingData	Health_017	--	Y. Xu et al.,2022	For THCA
TrainingData	Health_018	--	Y. Xu et al.,2022	For THCA
TrainingData	Health_019	--	Y. Xu et al.,2022	For THCA
TrainingData	Health_020	--	Y. Xu et al.,2022	For THCA
TrainingData	Health_021	--	Y. Xu et al.,2022	For THCA
TrainingData	Health_022	--	Y. Xu et al.,2022	For THCA
TrainingData	Health_023	--	Y. Xu et al.,2022	For THCA
TrainingData	Health_024	--	Y. Xu et al.,2022	For THCA
TrainingData	Health_025	--	Y. Xu et al.,2022	For THCA
TrainingData	Health_026	--	Y. Xu et al.,2022	For THCA
TrainingData	Health_027	--	Y. Xu et al.,2022	For THCA
TrainingData	Health_028	--	Y. Xu et al.,2022	For THCA
TrainingData	Health_029	--	Y. Xu et al.,2022	For THCA
TrainingData	Health_030	--	Y. Xu et al.,2022	For THCA
TrainingData	Health_031	--	Y. Xu et al.,2022	For THCA
TrainingData	Health_032	--	Y. Xu et al.,2022	For THCA
TrainingData	Health_033	--	Y. Xu et al.,2022	For THCA
TrainingData	Health_034	--	Y. Xu et al.,2022	For THCA
TrainingData	Health_035	--	Y. Xu et al.,2022	For THCA
TrainingData	Health_036	--	Y. Xu et al.,2022	For THCA
TrainingData	Health_037	--	Y. Xu et al.,2022	For THCA
TrainingData	Health_038	--	Y. Xu et al.,2022	For THCA
TrainingData	Health_039	--	Y. Xu et al.,2022	For THCA
TrainingData	Health_040	--	Y. Xu et al.,2022	For THCA
TrainingData	Health_041	--	Y. Xu et al.,2022	For THCA
TrainingData	Health_042	--	Y. Xu et al.,2022	For THCA
TrainingData	Health_043	--	Y. Xu et al.,2022	For THCA
TrainingData	Health_044	--	Y. Xu et al.,2022	For THCA
TrainingData	Health_045	--	Y. Xu et al.,2022	For THCA
TrainingData	Health_046	--	Y. Xu et al.,2022	For THCA
TrainingData	Health_047	--	Y. Xu et al.,2022	For THCA
TrainingData	Health_048	--	Y. Xu et al.,2022	For THCA
TrainingData	Health_049	--	Y. Xu et al.,2022	For THCA
TrainingData	Health_050	--	Y. Xu et al.,2022	For THCA
TrainingData	Health_051	--	Y. Xu et al.,2022	For THCA
TrainingData	Health_052	--	Y. Xu et al.,2022	For THCA
TrainingData	Health_053	--	Y. Xu et al.,2022	For THCA
TrainingData	Health_054	--	Y. Xu et al.,2022	For THCA
TrainingData	Health_055	--	Y. Xu et al.,2022	For THCA
TrainingData	Health_056	--	Y. Xu et al.,2022	For THCA
TrainingData	Health_057	--	Y. Xu et al.,2022	For THCA
TrainingData	Health_058	--	Y. Xu et al.,2022	For THCA
TrainingData	Health_059	--	Y. Xu et al.,2022	For THCA
TrainingData	Health_060	--	Y. Xu et al.,2022	For THCA
TrainingData	Health_061	--	Y. Xu et al.,2022	For THCA
TrainingData	Health_062	--	Y. Xu et al.,2022	For THCA
TrainingData	Health_063	--	Y. Xu et al.,2022	For THCA
TrainingData	Health_064	--	Y. Xu et al.,2022	For THCA
TrainingData	Health_065	--	Y. Xu et al.,2022	For THCA
TrainingData	Health_066	--	Y. Xu et al.,2022	For THCA
TrainingData	Health_067	--	Y. Xu et al.,2022	For THCA
TrainingData	Health_068	--	Y. Xu et al.,2022	For THCA
TrainingData	Health_069	--	Y. Xu et al.,2022	For THCA
TrainingData	Health_070	--	Y. Xu et al.,2022	For THCA
TrainingData	Health_071	--	Y. Xu et al.,2022	For THCA
TrainingData	Health_072	--	Y. Xu et al.,2022	For THCA
TrainingData	Health_073	--	Y. Xu et al.,2022	For THCA
TrainingData	Health_074	--	Y. Xu et al.,2022	For THCA
TrainingData	Health_075	--	Y. Xu et al.,2022	For THCA
TrainingData	Health_076	--	Y. Xu et al.,2022	For THCA
TrainingData	Health_077	--	Y. Xu et al.,2022	For THCA
TrainingData	Health_078	--	Y. Xu et al.,2022	For THCA
TrainingData	Health_079	--	Y. Xu et al.,2022	For THCA
TrainingData	Health_080	--	Y. Xu et al.,2022	For THCA
TrainingData	Health_081	--	Y. Xu et al.,2022	For THCA
TrainingData	Health_082	--	Y. Xu et al.,2022	For THCA
TrainingData	Health_083	--	Y. Xu et al.,2022	For THCA
TrainingData	Health_084	--	Y. Xu et al.,2022	For THCA
TrainingData	Health_085	--	Y. Xu et al.,2022	For THCA
TrainingData	Health_086	--	Y. Xu et al.,2022	For THCA
TrainingData	Health_087	--	Y. Xu et al.,2022	For THCA
TrainingData	Health_088	--	Y. Xu et al.,2022	For THCA
TrainingData	Health_089	--	Y. Xu et al.,2022	For THCA
TrainingData	Health_090	--	Y. Xu et al.,2022	For THCA
TrainingData	Health_091	--	Y. Xu et al.,2022	For THCA
TrainingData	Health_092	--	Y. Xu et al.,2022	For THCA
TrainingData	Health_093	--	Y. Xu et al.,2022	For THCA
TrainingData	Health_094	--	Y. Xu et al.,2022	For THCA
TrainingData	Health_095	--	Y. Xu et al.,2022	For THCA
TrainingData	Health_096	--	Y. Xu et al.,2022	For THCA
TrainingData	Health_097	--	Y. Xu et al.,2022	For THCA
TrainingData	Health_098	--	Y. Xu et al.,2022	For THCA
TrainingData	Health_099	--	Y. Xu et al.,2022	For THCA
TrainingData	Health_100	--	Y. Xu et al.,2022	For THCA
TrainingData	Health_101	--	Y. Xu et al.,2022	For THCA
TrainingData	Health_102	--	Y. Xu et al.,2022	For THCA
TrainingData	Health_103	--	Y. Xu et al.,2022	For THCA
TrainingData	Health_104	--	Y. Xu et al.,2022	For THCA
TrainingData	Health_105	--	Y. Xu et al.,2022	For THCA
TrainingData	Health_106	--	Y. Xu et al.,2022	For THCA
TrainingData	Health_107	--	Y. Xu et al.,2022	For THCA
TrainingData	Health_108	--	Y. Xu et al.,2022	For THCA
TrainingData	Health_109	--	Y. Xu et al.,2022	For THCA
TrainingData	Health_110	--	Y. Xu et al.,2022	For THCA
TrainingData	Health_111	--	Y. Xu et al.,2022	For THCA
TrainingData	Health_112	--	Y. Xu et al.,2022	For THCA
TrainingData	Health_113	--	Y. Xu et al.,2022	For THCA
TrainingData	Health_114	--	Y. Xu et al.,2022	For THCA
TrainingData	Health_115	--	Y. Xu et al.,2022	For THCA
TrainingData	Health_116	--	Y. Xu et al.,2022	For THCA
TrainingData	Health_117	--	Y. Xu et al.,2022	For THCA
TrainingData	Health_118	--	Y. Xu et al.,2022	For THCA
TrainingData	Health_119	--	Y. Xu et al.,2022	For THCA
TrainingData	Health_120	--	Y. Xu et al.,2022	For THCA
TrainingData	Health_121	--	Y. Xu et al.,2022	For THCA
TrainingData	Health_122	--	Y. Xu et al.,2022	For THCA
TrainingData	Health_123	--	Y. Xu et al.,2022	For THCA
TrainingData	Health_124	--	Y. Xu et al.,2022	For THCA
TrainingData	Health_125	--	Y. Xu et al.,2022	For THCA
TrainingData	Health_126	--	Y. Xu et al.,2022	For THCA
TrainingData	Health_127	--	Y. Xu et al.,2022	For THCA
TrainingData	Health_128	--	Y. Xu et al.,2022	For THCA
TrainingData	Health_129	--	Y. Xu et al.,2022	For THCA
TrainingData	Health_130	--	Y. Xu et al.,2022	For THCA
TrainingData	Health_131	--	Y. Xu et al.,2022	For THCA
TrainingData	Health_132	--	Y. Xu et al.,2022	For THCA
TrainingData	Health_133	--	Y. Xu et al.,2022	For THCA
TrainingData	Health_134	--	Y. Xu et al.,2022	For THCA
TrainingData	Health_135	--	Y. Xu et al.,2022	For THCA
TrainingData	Health_136	--	Y. Xu et al.,2022	For THCA
TrainingData	Health_137	--	Y. Xu et al.,2022	For THCA
TrainingData	Health_138	--	Y. Xu et al.,2022	For THCA
TrainingData	Health_139	--	Y. Xu et al.,2022	For THCA
TrainingData	Health_140	--	Y. Xu et al.,2022	For THCA
TrainingData	Health_141	--	Y. Xu et al.,2022	For THCA
TrainingData	Health_142	--	Y. Xu et al.,2022	For THCA
TrainingData	Health_143	--	Y. Xu et al.,2022	For THCA
TrainingData	Health_144	--	Y. Xu et al.,2022	For THCA
TrainingData	Health_145	--	Y. Xu et al.,2022	For THCA
TrainingData	Health_146	--	Y. Xu et al.,2022	For THCA
TrainingData	Health_147	--	Y. Xu et al.,2022	For THCA
TrainingData	Health_148	--	Y. Xu et al.,2022	For THCA
TrainingData	Health_149	--	Y. Xu et al.,2022	For THCA
TrainingData	Health_150	--	Y. Xu et al.,2022	For THCA
TrainingData	Health_151	--	Y. Xu et al.,2022	For THCA
TrainingData	Health_152	--	Y. Xu et al.,2022	For THCA
TrainingData	Health_153	--	Y. Xu et al.,2022	For THCA
TrainingData	Health_154	--	Y. Xu et al.,2022	For THCA
TrainingData	Health_155	--	Y. Xu et al.,2022	For THCA
TrainingData	Health_156	--	Y. Xu et al.,2022	For THCA
TrainingData	Health_157	--	Y. Xu et al.,2022	For THCA
TrainingData	Health_158	--	Y. Xu et al.,2022	For THCA
TrainingData	Health_159	--	Y. Xu et al.,2022	For THCA
TrainingData	Health_160	--	Y. Xu et al.,2022	For THCA
TrainingData	Health_161	--	Y. Xu et al.,2022	For THCA
TrainingData	Health_162	--	Y. Xu et al.,2022	For THCA
TrainingData	Health_163	--	Y. Xu et al.,2022	For THCA
TrainingData	Health_164	--	Y. Xu et al.,2022	For THCA
TrainingData	Health_165	--	Y. Xu et al.,2022	For THCA
TrainingData	Health_166	--	Y. Xu et al.,2022	For THCA
TrainingData	Health_167	--	Y. Xu et al.,2022	For THCA
TrainingData	Health_168	--	Y. Xu et al.,2022	For THCA
TrainingData	Patient_001	THCA	PRJNA642967	For THCA
TrainingData	Patient_002	THCA	PRJNA642967	For THCA
TrainingData	Patient_003	THCA	PRJNA642967	For THCA
TrainingData	Patient_004	THCA	PRJNA642967	For THCA
TrainingData	Patient_005	THCA	PRJNA642967	For THCA
TrainingData	Patient_006	THCA	PRJNA642967	For THCA
TrainingData	Patient_007	THCA	PRJNA642967	For THCA
TrainingData	Patient_008	THCA	PRJNA642967	For THCA
TrainingData	Patient_009	THCA	PRJNA642967	For THCA
TrainingData	Patient_010	THCA	PRJNA642967	For THCA
TrainingData	Patient_011	THCA	PRJNA642967	For THCA
TrainingData	Patient_012	THCA	PRJNA642967	For THCA
TrainingData	Patient_013	THCA	PRJNA642967	For THCA
TrainingData	Patient_014	THCA	PRJNA642967	For THCA
TrainingData	Patient_015	THCA	PRJNA642967	For THCA
TrainingData	Patient_016	THCA	PRJNA642967	For THCA
TrainingData	Patient_017	THCA	PRJNA642967	For THCA
TrainingData	Patient_018	THCA	PRJNA642967	For THCA
TrainingData	Patient_019	THCA	PRJNA642967	For THCA
TrainingData	Patient_020	THCA	PRJNA642967	For THCA
TrainingData	Patient_021	THCA	PRJNA642967	For THCA
TrainingData	Patient_022	THCA	PRJNA642967	For THCA
TrainingData	Patient_023	THCA	PRJNA642967	For THCA
TrainingData	Patient_024	THCA	PRJNA642967	For THCA
TrainingData	Patient_025	THCA	PRJNA642967	For THCA
TrainingData	Patient_026	THCA	PRJNA642967	For THCA
TrainingData	Patient_027	THCA	PRJNA642967	For THCA
TrainingData	Patient_028	THCA	PRJNA642967	For THCA
TrainingData	Patient_029	THCA	PRJNA642967	For THCA
TrainingData	Patient_030	THCA	PRJNA642967	For THCA
TrainingData	Patient_031	THCA	PRJNA642967	For THCA
TrainingData	Patient_032	THCA	PRJNA642967	For THCA
TrainingData	Patient_033	THCA	PRJNA642967	For THCA
TrainingData	Patient_034	THCA	PRJNA642967	For THCA
TrainingData	Patient_035	THCA	PRJNA642967	For THCA
TrainingData	Patient_036	THCA	PRJNA642967	For THCA
TrainingData	Patient_037	THCA	PRJNA642967	For THCA
TrainingData	Patient_038	THCA	PRJNA642967	For THCA
TrainingData	Patient_039	THCA	PRJNA642967	For THCA
TrainingData	Patient_040	THCA	PRJNA642967	For THCA
TrainingData	Patient_041	THCA	PRJNA642967	For THCA
TrainingData	Patient_042	THCA	PRJNA642967	For THCA
TrainingData	Patient_043	THCA	PRJNA642967	For THCA
TrainingData	Patient_044	THCA	PRJNA642967	For THCA
TrainingData	Patient_045	THCA	PRJNA642967	For THCA
TrainingData	Patient_046	THCA	PRJNA642967	For THCA
TrainingData	Patient_047	THCA	PRJNA642967	For THCA
TrainingData	Patient_048	THCA	PRJNA642967	For THCA
TrainingData	Patient_049	THCA	PRJNA642967	For THCA
TrainingData	Patient_050	THCA	PRJNA642967	For THCA
TrainingData	Patient_051	THCA	PRJNA642967	For THCA
TrainingData	Patient_052	THCA	PRJNA642967	For THCA
TrainingData	Patient_053	THCA	PRJNA642967	For THCA
TrainingData	Patient_054	THCA	PRJNA642967	For THCA
TrainingData	Patient_055	THCA	PRJNA642967	For THCA
TrainingData	Patient_056	THCA	PRJNA642967	For THCA
TrainingData	Patient_057	THCA	PRJNA642967	For THCA
TrainingData	Patient_058	THCA	PRJNA642967	For THCA
TrainingData	Patient_059	THCA	PRJNA642967	For THCA
TrainingData	Patient_060	THCA	PRJNA642967	For THCA
TrainingData	Patient_061	THCA	PRJNA642967	For THCA
TrainingData	Patient_062	THCA	PRJNA642967	For THCA
TrainingData	Patient_063	THCA	PRJNA642967	For THCA
TrainingData	Patient_064	THCA	PRJNA642967	For THCA
TrainingData	Patient_065	THCA	PRJNA642967	For THCA
TrainingData	Patient_066	THCA	PRJNA642967	For THCA
TrainingData	Patient_067	THCA	PRJNA642967	For THCA
TrainingData	Patient_068	THCA	PRJNA642967	For THCA
TrainingData	Patient_069	THCA	PRJNA642967	For THCA
TrainingData	Patient_070	THCA	PRJNA642967	For THCA
TrainingData	Patient_071	THCA	PRJNA642967	For THCA
TrainingData	Patient_072	THCA	PRJNA642967	For THCA
TrainingData	Patient_073	THCA	PRJNA642967	For THCA
TrainingData	Patient_074	THCA	PRJNA642967	For THCA
TrainingData	Patient_075	THCA	PRJNA642967	For THCA
TrainingData	Patient_076	THCA	PRJNA642967	For THCA
TrainingData	Patient_077	THCA	PRJNA642967	For THCA
TrainingData	Patient_078	THCA	PRJNA642967	For THCA
TrainingData	Patient_079	THCA	PRJNA642967	For THCA
TrainingData	Patient_080	THCA	PRJNA642967	For THCA
TrainingData	Patient_081	THCA	PRJNA642967	For THCA
TrainingData	Patient_082	THCA	PRJNA642967	For THCA
TrainingData	Patient_083	THCA	PRJNA642967	For THCA
TrainingData	Patient_084	THCA	PRJNA642967	For THCA
TrainingData	Patient_085	THCA	PRJNA642967	For THCA
TrainingData	Patient_086	THCA	PRJNA642967	For THCA
TrainingData	Patient_087	THCA	PRJNA642967	For THCA
TrainingData	Patient_088	THCA	PRJNA642967	For THCA
TrainingData	Patient_089	THCA	PRJNA642967	For THCA
TrainingData	Patient_090	THCA	PRJNA642967	For THCA
TrainingData	Patient_091	THCA	PRJNA642967	For THCA
TrainingData	Patient_092	THCA	PRJNA642967	For THCA
TrainingData	Patient_128	THCA	PRJNA642967	For THCA
TrainingData	Patient_129	THCA	PRJNA642967	For THCA
TrainingData	Patient_130	THCA	PRJNA642967	For THCA
ValidationData	Health_169	--	Y. Xu et al.,2022	For THCA
ValidationData	Health_170	--	Y. Xu et al.,2022	For THCA
ValidationData	Health_171	--	Y. Xu et al.,2022	For THCA
ValidationData	Health_172	--	Y. Xu et al.,2022	For THCA
ValidationData	Health_173	--	Y. Xu et al.,2022	For THCA
ValidationData	Health_174	--	Y. Xu et al.,2022	For THCA
ValidationData	Health_175	--	Y. Xu et al.,2022	For THCA
ValidationData	Health_176	--	Y. Xu et al.,2022	For THCA
ValidationData	Health_177	--	Y. Xu et al.,2022	For THCA
ValidationData	Health_178	--	Y. Xu et al.,2022	For THCA
ValidationData	Health_179	--	Y. Xu et al.,2022	For THCA
ValidationData	Health_180	--	Y. Xu et al.,2022	For THCA
ValidationData	Health_181	--	Y. Xu et al.,2022	For THCA
ValidationData	Health_182	--	Y. Xu et al.,2022	For THCA
ValidationData	Health_183	--	Y. Xu et al.,2022	For THCA
ValidationData	Health_184	--	Y. Xu et al.,2022	For THCA
ValidationData	Health_185	--	Y. Xu et al.,2022	For THCA
ValidationData	Health_186	--	Y. Xu et al.,2022	For THCA
ValidationData	Health_187	--	Y. Xu et al.,2022	For THCA
ValidationData	Health_188	--	Y. Xu et al.,2022	For THCA
ValidationData	Health_189	--	Y. Xu et al.,2022	For THCA
ValidationData	Health_190	--	Y. Xu et al.,2022	For THCA
ValidationData	Health_191	--	Y. Xu et al.,2022	For THCA
ValidationData	Health_192	--	Y. Xu et al.,2022	For THCA
ValidationData	Health_193	--	Y. Xu et al.,2022	For THCA
ValidationData	Health_194	--	Y. Xu et al.,2022	For THCA
ValidationData	Health_195	--	Y. Xu et al.,2022	For THCA
ValidationData	Health_196	--	Y. Xu et al.,2022	For THCA
ValidationData	Health_197	--	Y. Xu et al.,2022	For THCA
ValidationData	Health_198	--	Y. Xu et al.,2022	For THCA
ValidationData	Health_199	--	Y. Xu et al.,2022	For THCA
ValidationData	Health_200	--	Y. Xu et al.,2022	For THCA
ValidationData	Health_201	--	Y. Xu et al.,2022	For THCA
ValidationData	Health_202	--	Y. Xu et al.,2022	For THCA
ValidationData	Health_203	--	Y. Xu et al.,2022	For THCA
ValidationData	Health_204	--	Y. Xu et al.,2022	For THCA
ValidationData	Health_205	--	Y. Xu et al.,2022	For THCA
ValidationData	Health_206	--	Y. Xu et al.,2022	For THCA
ValidationData	Health_207	--	Y. Xu et al.,2022	For THCA
ValidationData	Health_208	--	Y. Xu et al.,2022	For THCA
ValidationData	Health_209	--	Y. Xu et al.,2022	For THCA
ValidationData	Health_210	--	Y. Xu et al.,2022	For THCA
ValidationData	Health_211	--	Y. Xu et al.,2022	For THCA
ValidationData	Health_212	--	Y. Xu et al.,2022	For THCA
ValidationData	Health_213	--	Y. Xu et al.,2022	For THCA
ValidationData	Health_214	--	Y. Xu et al.,2022	For THCA
ValidationData	Patient_093	THCA	PRJNA642967	For THCA
ValidationData	Patient_094	THCA	PRJNA642967	For THCA
ValidationData	Patient_095	THCA	PRJNA642967	For THCA
ValidationData	Patient_096	THCA	PRJNA642967	For THCA
ValidationData	Patient_097	THCA	PRJNA642967	For THCA
ValidationData	Patient_098	THCA	PRJNA642967	For THCA
ValidationData	Patient_099	THCA	PRJNA642967	For THCA
ValidationData	Patient_100	THCA	PRJNA642967	For THCA
ValidationData	Patient_101	THCA	PRJNA642967	For THCA
ValidationData	Patient_102	THCA	PRJNA642967	For THCA
ValidationData	Patient_103	THCA	PRJNA642967	For THCA
ValidationData	Patient_104	THCA	PRJNA642967	For THCA
ValidationData	Patient_105	THCA	PRJNA642967	For THCA
ValidationData	Patient_106	THCA	PRJNA642967	For THCA
ValidationData	Patient_107	THCA	PRJNA642967	For THCA
ValidationData	Patient_108	THCA	PRJNA642967	For THCA
ValidationData	Patient_109	THCA	PRJNA642967	For THCA
ValidationData	Patient_110	THCA	PRJNA642967	For THCA
ValidationData	Patient_111	THCA	PRJNA642967	For THCA
ValidationData	Patient_112	THCA	PRJNA642967	For THCA
ValidationData	Patient_113	THCA	PRJNA642967	For THCA
ValidationData	Patient_114	THCA	PRJNA642967	For THCA
ValidationData	Patient_115	THCA	PRJNA642967	For THCA
ValidationData	Patient_116	THCA	PRJNA642967	For THCA
ValidationData	Patient_117	THCA	PRJNA642967	For THCA
ValidationData	Patient_118	THCA	PRJNA642967	For THCA
ValidationData	Patient_119	THCA	PRJNA642967	For THCA
ValidationData	Patient_120	THCA	PRJNA642967	For THCA
ValidationData	Patient_121	THCA	PRJNA642967	For THCA
ValidationData	Patient_122	THCA	PRJNA642967	For THCA
ValidationData	Patient_123	THCA	PRJNA642967	For THCA
ValidationData	Patient_124	THCA	PRJNA642967	For THCA
ValidationData	Patient_125	THCA	PRJNA642967	For THCA
ValidationData	Patient_126	THCA	PRJNA642967	For THCA
ValidationData	Patient_127	THCA	PRJNA642967	For THCA
TestData	Health_001	--	Y. Xu et al.,2022	For THCA
TestData	Health_002	--	Y. Xu et al.,2022	For THCA
TestData	Health_003	--	Y. Xu et al.,2022	For THCA
TestData	Health_004	--	Y. Xu et al.,2022	For THCA
TestData	Health_005	--	Y. Xu et al.,2022	For THCA
TestData	Health_006	--	Y. Xu et al.,2022	For THCA
TestData	Health_007	--	Y. Xu et al.,2022	For THCA
TestData	Health_008	--	Y. Xu et al.,2022	For THCA
TestData	Health_009	--	Y. Xu et al.,2022	For THCA
TestData	Health_010	--	Y. Xu et al.,2022	For THCA
TestData	Health_011	--	Y. Xu et al.,2022	For THCA
TestData	Health_012	--	Y. Xu et al.,2022	For THCA
TestData	Health_013	--	Y. Xu et al.,2022	For THCA
TestData	Health_014	--	Y. Xu et al.,2022	For THCA
TestData	Health_015	--	Y. Xu et al.,2022	For THCA
TestData	Health_016	--	Y. Xu et al.,2022	For THCA
TestData	Health_017	--	Y. Xu et al.,2022	For THCA
TestData	Health_018	--	Y. Xu et al.,2022	For THCA
TestData	Health_019	--	Y. Xu et al.,2022	For THCA
TestData	Health_020	--	Y. Xu et al.,2022	For THCA
TestData	Health_021	--	Y. Xu et al.,2022	For THCA
TestData	Health_022	--	Y. Xu et al.,2022	For THCA
TestData	Health_023	--	Y. Xu et al.,2022	For THCA
TestData	Health_024	--	Y. Xu et al.,2022	For THCA
TestData	Health_025	--	Y. Xu et al.,2022	For THCA
TestData	Health_026	--	Y. Xu et al.,2022	For THCA
TestData	Health_027	--	Y. Xu et al.,2022	For THCA
TestData	Health_028	--	Y. Xu et al.,2022	For THCA
TestData	Health_029	--	Y. Xu et al.,2022	For THCA
TestData	Health_030	--	Y. Xu et al.,2022	For THCA
TestData	Health_031	--	Y. Xu et al.,2022	For THCA
TestData	Health_032	--	Y. Xu et al.,2022	For THCA
TestData	Health_033	--	Y. Xu et al.,2022	For THCA
TestData	Health_034	--	Y. Xu et al.,2022	For THCA
TestData	Health_035	--	Y. Xu et al.,2022	For THCA
TestData	Health_036	--	Y. Xu et al.,2022	For THCA
TestData	Health_037	--	Y. Xu et al.,2022	For THCA
TestData	Health_038	--	Y. Xu et al.,2022	For THCA
TestData	Health_039	--	Y. Xu et al.,2022	For THCA
TestData	Health_040	--	Y. Xu et al.,2022	For THCA
TestData	Health_041	--	Y. Xu et al.,2022	For THCA
TestData	Health_042	--	Y. Xu et al.,2022	For THCA
TestData	Health_043	--	Y. Xu et al.,2022	For THCA
TestData	Health_044	--	Y. Xu et al.,2022	For THCA
TestData	Health_045	--	Y. Xu et al.,2022	For THCA
TestData	Health_046	--	Y. Xu et al.,2022	For THCA
TestData	Patient_001	THCA	PRJNA642967	For THCA
TestData	Patient_002	THCA	PRJNA642967	For THCA
TestData	Patient_003	THCA	PRJNA642967	For THCA
TestData	Patient_004	THCA	PRJNA642967	For THCA
TestData	Patient_005	THCA	PRJNA642967	For THCA
TestData	Patient_006	THCA	PRJNA642967	For THCA
TestData	Patient_007	THCA	PRJNA642967	For THCA
TestData	Patient_008	THCA	PRJNA642967	For THCA
TestData	Patient_009	THCA	PRJNA642967	For THCA
TestData	Patient_010	THCA	PRJNA642967	For THCA
TestData	Patient_011	THCA	PRJNA642967	For THCA
TestData	Patient_012	THCA	PRJNA642967	For THCA
TestData	Patient_013	THCA	PRJNA642967	For THCA
TestData	Patient_014	THCA	PRJNA642967	For THCA
TestData	Patient_015	THCA	PRJNA642967	For THCA
TestData	Patient_016	THCA	PRJNA642967	For THCA
TestData	Patient_017	THCA	PRJNA642967	For THCA
TestData	Patient_018	THCA	PRJNA642967	For THCA
TestData	Patient_019	THCA	PRJNA642967	For THCA
TestData	Patient_020	THCA	PRJNA642967	For THCA
TestData	Patient_021	THCA	PRJNA642967	For THCA
TestData	Patient_022	THCA	PRJNA642967	For THCA
TestData	Patient_023	THCA	PRJNA642967	For THCA
TestData	Patient_024	THCA	PRJNA642967	For THCA
TestData	Patient_025	THCA	PRJNA642967	For THCA
TestData	Patient_026	THCA	PRJNA642967	For THCA
TestData	Patient_027	THCA	PRJNA642967	For THCA
TestData	Patient_028	THCA	PRJNA642967	For THCA
TestData	Patient_029	THCA	PRJNA642967	For THCA
TestData	Patient_030	THCA	PRJNA642967	For THCA
TestData	Patient_031	THCA	PRJNA642967	For THCA
TestData	Patient_032	THCA	PRJNA642967	For THCA
TestData	Patient_033	THCA	PRJNA642967	For THCA
TestData	Patient_034	THCA	PRJNA642967	For THCA
TestData	Patient_035	THCA	PRJNA642967	For THCA
TestData	Patient_036	THCA	PRJNA642967	For THCA
TestData	Patient_037	THCA	PRJNA642967	For THCA
TestData	Patient_038	THCA	PRJNA642967	For THCA
TestData	Patient_039	THCA	PRJNA642967	For THCA
TestData	Patient_040	THCA	PRJNA642967	For THCA
TrainingData	Health_001	--	Y. Xu et al.,2022	For Lung
TrainingData	Health_002	--	Y. Xu et al.,2022	For Lung
TrainingData	Health_003	--	Y. Xu et al.,2022	For Lung
TrainingData	Health_004	--	Y. Xu et al.,2022	For Lung
TrainingData	Health_005	--	Y. Xu et al.,2022	For Lung
TrainingData	Health_006	--	Y. Xu et al.,2022	For Lung
TrainingData	Health_007	--	Y. Xu et al.,2022	For Lung
TrainingData	Health_008	--	Y. Xu et al.,2022	For Lung
TrainingData	Health_009	--	Y. Xu et al.,2022	For Lung
TrainingData	Health_010	--	Y. Xu et al.,2022	For Lung
TrainingData	Health_011	--	Y. Xu et al.,2022	For Lung
TrainingData	Health_012	--	Y. Xu et al.,2022	For Lung
TrainingData	Health_013	--	Y. Xu et al.,2022	For Lung
TrainingData	Health_014	--	Y. Xu et al.,2022	For Lung
TrainingData	Health_015	--	Y. Xu et al.,2022	For Lung
TrainingData	Health_016	--	Y. Xu et al.,2022	For Lung
TrainingData	Health_017	--	Y. Xu et al.,2022	For Lung
TrainingData	Health_018	--	Y. Xu et al.,2022	For Lung
TrainingData	Health_019	--	Y. Xu et al.,2022	For Lung
TrainingData	Health_020	--	Y. Xu et al.,2022	For Lung
TrainingData	Health_021	--	Y. Xu et al.,2022	For Lung
TrainingData	Health_022	--	Y. Xu et al.,2022	For Lung
TrainingData	Health_023	--	Y. Xu et al.,2022	For Lung
TrainingData	Health_024	--	Y. Xu et al.,2022	For Lung
TrainingData	Health_025	--	Y. Xu et al.,2022	For Lung
TrainingData	Health_026	--	Y. Xu et al.,2022	For Lung
TrainingData	Health_027	--	Y. Xu et al.,2022	For Lung
TrainingData	Health_028	--	Y. Xu et al.,2022	For Lung
TrainingData	Health_029	--	Y. Xu et al.,2022	For Lung
TrainingData	Health_030	--	Y. Xu et al.,2022	For Lung
TrainingData	Health_031	--	Y. Xu et al.,2022	For Lung
TrainingData	Health_032	--	Y. Xu et al.,2022	For Lung
TrainingData	Health_033	--	Y. Xu et al.,2022	For Lung
TrainingData	Health_034	--	Y. Xu et al.,2022	For Lung
TrainingData	Health_035	--	Y. Xu et al.,2022	For Lung
TrainingData	Health_036	--	Y. Xu et al.,2022	For Lung
TrainingData	Health_037	--	Y. Xu et al.,2022	For Lung
TrainingData	Health_038	--	Y. Xu et al.,2022	For Lung
TrainingData	Health_039	--	Y. Xu et al.,2022	For Lung
TrainingData	Health_040	--	Y. Xu et al.,2022	For Lung
TrainingData	Health_041	--	Y. Xu et al.,2022	For Lung
TrainingData	Health_042	--	Y. Xu et al.,2022	For Lung
TrainingData	Health_043	--	Y. Xu et al.,2022	For Lung
TrainingData	Health_044	--	Y. Xu et al.,2022	For Lung
TrainingData	Health_045	--	Y. Xu et al.,2022	For Lung
TrainingData	Health_046	--	Y. Xu et al.,2022	For Lung
TrainingData	Health_047	--	Y. Xu et al.,2022	For Lung
TrainingData	Health_048	--	Y. Xu et al.,2022	For Lung
TrainingData	Health_049	--	Y. Xu et al.,2022	For Lung
TrainingData	Health_050	--	Y. Xu et al.,2022	For Lung
TrainingData	Health_051	--	Y. Xu et al.,2022	For Lung
TrainingData	Health_052	--	Y. Xu et al.,2022	For Lung
TrainingData	Health_053	--	Y. Xu et al.,2022	For Lung
TrainingData	Health_054	--	Y. Xu et al.,2022	For Lung
TrainingData	Health_055	--	Y. Xu et al.,2022	For Lung
TrainingData	Health_056	--	Y. Xu et al.,2022	For Lung
TrainingData	Health_057	--	Y. Xu et al.,2022	For Lung
TrainingData	Health_058	--	Y. Xu et al.,2022	For Lung
TrainingData	Health_059	--	Y. Xu et al.,2022	For Lung
TrainingData	Health_060	--	Y. Xu et al.,2022	For Lung
TrainingData	Health_061	--	Y. Xu et al.,2022	For Lung
TrainingData	Health_062	--	Y. Xu et al.,2022	For Lung
TrainingData	Health_063	--	Y. Xu et al.,2022	For Lung
TrainingData	Health_064	--	Y. Xu et al.,2022	For Lung
TrainingData	Health_065	--	Y. Xu et al.,2022	For Lung
TrainingData	Health_066	--	Y. Xu et al.,2022	For Lung
TrainingData	Health_067	--	Y. Xu et al.,2022	For Lung
TrainingData	Health_068	--	Y. Xu et al.,2022	For Lung
TrainingData	Health_069	--	Y. Xu et al.,2022	For Lung
TrainingData	Health_070	--	Y. Xu et al.,2022	For Lung
TrainingData	Health_071	--	Y. Xu et al.,2022	For Lung
TrainingData	Health_072	--	Y. Xu et al.,2022	For Lung
TrainingData	Health_073	--	Y. Xu et al.,2022	For Lung
TrainingData	Health_074	--	Y. Xu et al.,2022	For Lung
TrainingData	Health_075	--	Y. Xu et al.,2022	For Lung
TrainingData	Health_076	--	Y. Xu et al.,2022	For Lung
TrainingData	Health_077	--	Y. Xu et al.,2022	For Lung
TrainingData	Health_078	--	Y. Xu et al.,2022	For Lung
TrainingData	Health_079	--	Y. Xu et al.,2022	For Lung
TrainingData	Health_080	--	Y. Xu et al.,2022	For Lung
TrainingData	Health_081	--	Y. Xu et al.,2022	For Lung
TrainingData	Health_082	--	Y. Xu et al.,2022	For Lung
TrainingData	Health_083	--	Y. Xu et al.,2022	For Lung
TrainingData	Health_084	--	Y. Xu et al.,2022	For Lung
TrainingData	Health_085	--	Y. Xu et al.,2022	For Lung
TrainingData	Health_086	--	Y. Xu et al.,2022	For Lung
TrainingData	Health_087	--	Y. Xu et al.,2022	For Lung
TrainingData	Health_088	--	Y. Xu et al.,2022	For Lung
TrainingData	Health_089	--	Y. Xu et al.,2022	For Lung
TrainingData	Health_090	--	Y. Xu et al.,2022	For Lung
TrainingData	Health_091	--	Y. Xu et al.,2022	For Lung
TrainingData	Health_092	--	Y. Xu et al.,2022	For Lung
TrainingData	Health_093	--	Y. Xu et al.,2022	For Lung
TrainingData	Health_094	--	Y. Xu et al.,2022	For Lung
TrainingData	Health_095	--	Y. Xu et al.,2022	For Lung
TrainingData	Health_096	--	Y. Xu et al.,2022	For Lung
TrainingData	Health_097	--	Y. Xu et al.,2022	For Lung
TrainingData	Health_098	--	Y. Xu et al.,2022	For Lung
TrainingData	Health_099	--	Y. Xu et al.,2022	For Lung
TrainingData	Health_100	--	Y. Xu et al.,2022	For Lung
TrainingData	Health_101	--	Y. Xu et al.,2022	For Lung
TrainingData	Health_102	--	Y. Xu et al.,2022	For Lung
TrainingData	Health_103	--	Y. Xu et al.,2022	For Lung
TrainingData	Health_104	--	Y. Xu et al.,2022	For Lung
TrainingData	Health_105	--	Y. Xu et al.,2022	For Lung
TrainingData	Health_106	--	Y. Xu et al.,2022	For Lung
TrainingData	Health_107	--	Y. Xu et al.,2022	For Lung
TrainingData	Health_108	--	Y. Xu et al.,2022	For Lung
TrainingData	Health_109	--	Y. Xu et al.,2022	For Lung
TrainingData	Health_110	--	Y. Xu et al.,2022	For Lung
TrainingData	Health_111	--	Y. Xu et al.,2022	For Lung
TrainingData	Health_112	--	Y. Xu et al.,2022	For Lung
TrainingData	Health_113	--	Y. Xu et al.,2022	For Lung
TrainingData	Health_114	--	Y. Xu et al.,2022	For Lung
TrainingData	Health_115	--	Y. Xu et al.,2022	For Lung
TrainingData	Health_116	--	Y. Xu et al.,2022	For Lung
TrainingData	Health_117	--	Y. Xu et al.,2022	For Lung
TrainingData	Health_118	--	Y. Xu et al.,2022	For Lung
TrainingData	Health_119	--	Y. Xu et al.,2022	For Lung
TrainingData	Health_120	--	Y. Xu et al.,2022	For Lung
TrainingData	Health_121	--	Y. Xu et al.,2022	For Lung
TrainingData	Health_122	--	Y. Xu et al.,2022	For Lung
TrainingData	Health_123	--	Y. Xu et al.,2022	For Lung
TrainingData	Health_124	--	Y. Xu et al.,2022	For Lung
TrainingData	Health_125	--	Y. Xu et al.,2022	For Lung
TrainingData	Health_126	--	Y. Xu et al.,2022	For Lung
TrainingData	Health_127	--	Y. Xu et al.,2022	For Lung
TrainingData	Health_128	--	Y. Xu et al.,2022	For Lung
TrainingData	Health_129	--	Y. Xu et al.,2022	For Lung
TrainingData	Health_130	--	Y. Xu et al.,2022	For Lung
TrainingData	Health_131	--	Y. Xu et al.,2022	For Lung
TrainingData	Health_132	--	Y. Xu et al.,2022	For Lung
TrainingData	Health_133	--	Y. Xu et al.,2022	For Lung
TrainingData	Health_134	--	Y. Xu et al.,2022	For Lung
TrainingData	Health_135	--	Y. Xu et al.,2022	For Lung
TrainingData	Health_136	--	Y. Xu et al.,2022	For Lung
TrainingData	Health_137	--	Y. Xu et al.,2022	For Lung
TrainingData	Health_138	--	Y. Xu et al.,2022	For Lung
TrainingData	Health_139	--	Y. Xu et al.,2022	For Lung
TrainingData	Health_140	--	Y. Xu et al.,2022	For Lung
TrainingData	Health_141	--	Y. Xu et al.,2022	For Lung
TrainingData	Health_142	--	Y. Xu et al.,2022	For Lung
TrainingData	Health_143	--	Y. Xu et al.,2022	For Lung
TrainingData	Health_144	--	Y. Xu et al.,2022	For Lung
TrainingData	Health_145	--	Y. Xu et al.,2022	For Lung
TrainingData	Health_146	--	Y. Xu et al.,2022	For Lung
TrainingData	Health_147	--	Y. Xu et al.,2022	For Lung
TrainingData	Health_148	--	Y. Xu et al.,2022	For Lung
TrainingData	Health_149	--	Y. Xu et al.,2022	For Lung
TrainingData	Health_150	--	Y. Xu et al.,2022	For Lung
TrainingData	Health_151	--	Y. Xu et al.,2022	For Lung
TrainingData	Health_152	--	Y. Xu et al.,2022	For Lung
TrainingData	Health_153	--	Y. Xu et al.,2022	For Lung
TrainingData	Health_154	--	Y. Xu et al.,2022	For Lung
TrainingData	Health_155	--	Y. Xu et al.,2022	For Lung
TrainingData	Health_156	--	Y. Xu et al.,2022	For Lung
TrainingData	Health_157	--	Y. Xu et al.,2022	For Lung
TrainingData	Health_158	--	Y. Xu et al.,2022	For Lung
TrainingData	Health_159	--	Y. Xu et al.,2022	For Lung
TrainingData	Health_160	--	Y. Xu et al.,2022	For Lung
TrainingData	Patient_001	Lung	M. Li et al.,2021	For Lung
TrainingData	Patient_002	Lung	M. Li et al.,2021	For Lung
TrainingData	Patient_003	Lung	M. Li et al.,2021	For Lung
TrainingData	Patient_004	Lung	M. Li et al.,2021	For Lung
TrainingData	Patient_005	Lung	M. Li et al.,2021	For Lung
TrainingData	Patient_006	Lung	M. Li et al.,2021	For Lung
TrainingData	Patient_007	Lung	M. Li et al.,2021	For Lung
TrainingData	Patient_008	Lung	M. Li et al.,2021	For Lung
TrainingData	Patient_009	Lung	M. Li et al.,2021	For Lung
TrainingData	Patient_010	Lung	M. Li et al.,2021	For Lung
TrainingData	Patient_011	Lung	M. Li et al.,2021	For Lung
TrainingData	Patient_012	Lung	M. Li et al.,2021	For Lung
TrainingData	Patient_013	Lung	M. Li et al.,2021	For Lung
TrainingData	Patient_014	Lung	M. Li et al.,2021	For Lung
TrainingData	Patient_015	Lung	M. Li et al.,2021	For Lung
TrainingData	Patient_016	Lung	M. Li et al.,2021	For Lung
TrainingData	Patient_017	Lung	M. Li et al.,2021	For Lung
TrainingData	Patient_018	Lung	M. Li et al.,2021	For Lung
TrainingData	Patient_019	Lung	M. Li et al.,2021	For Lung
TrainingData	Patient_020	Lung	M. Li et al.,2021	For Lung
TrainingData	Patient_021	Lung	M. Li et al.,2021	For Lung
TrainingData	Patient_022	Lung	M. Li et al.,2021	For Lung
TrainingData	Patient_023	Lung	M. Li et al.,2021	For Lung
TrainingData	Patient_024	Lung	M. Li et al.,2021	For Lung
TrainingData	Patient_025	Lung	M. Li et al.,2021	For Lung
TrainingData	Patient_026	Lung	M. Li et al.,2021	For Lung
TrainingData	Patient_027	Lung	M. Li et al.,2021	For Lung
TrainingData	Patient_028	Lung	M. Li et al.,2021	For Lung
TrainingData	Patient_029	Lung	M. Li et al.,2021	For Lung
TrainingData	Patient_030	Lung	M. Li et al.,2021	For Lung
TrainingData	Patient_031	Lung	M. Li et al.,2021	For Lung
TrainingData	Patient_032	Lung	M. Li et al.,2021	For Lung
TrainingData	Patient_033	Lung	M. Li et al.,2021	For Lung
TrainingData	Patient_034	Lung	M. Li et al.,2021	For Lung
TrainingData	Patient_035	Lung	M. Li et al.,2021	For Lung
TrainingData	Patient_036	Lung	M. Li et al.,2021	For Lung
TrainingData	Patient_037	Lung	M. Li et al.,2021	For Lung
TrainingData	Patient_038	Lung	M. Li et al.,2021	For Lung
TrainingData	Patient_039	Lung	M. Li et al.,2021	For Lung
TrainingData	Patient_040	Lung	M. Li et al.,2021	For Lung
TrainingData	Patient_041	Lung	M. Li et al.,2021	For Lung
TrainingData	Patient_042	Lung	M. Li et al.,2021	For Lung
TrainingData	Patient_043	Lung	M. Li et al.,2021	For Lung
TrainingData	Patient_044	Lung	M. Li et al.,2021	For Lung
TrainingData	Patient_045	Lung	M. Li et al.,2021	For Lung
TrainingData	Patient_046	Lung	M. Li et al.,2021	For Lung
TrainingData	Patient_047	Lung	M. Li et al.,2021	For Lung
TrainingData	Patient_048	Lung	M. Li et al.,2021	For Lung
TrainingData	Patient_049	Lung	M. Li et al.,2021	For Lung
TrainingData	Patient_050	Lung	M. Li et al.,2021	For Lung
TrainingData	Patient_051	Lung	M. Li et al.,2021	For Lung
TrainingData	Patient_052	Lung	M. Li et al.,2021	For Lung
TrainingData	Patient_053	Lung	M. Li et al.,2021	For Lung
TrainingData	Patient_054	Lung	M. Li et al.,2021	For Lung
TrainingData	Patient_055	Lung	M. Li et al.,2021	For Lung
TrainingData	Patient_056	Lung	M. Li et al.,2021	For Lung
TrainingData	Patient_057	Lung	M. Li et al.,2021	For Lung
TrainingData	Patient_058	Lung	M. Li et al.,2021	For Lung
TrainingData	Patient_059	Lung	M. Li et al.,2021	For Lung
TrainingData	Patient_060	Lung	M. Li et al.,2021	For Lung
TrainingData	Patient_061	Lung	M. Li et al.,2021	For Lung
TrainingData	Patient_062	Lung	M. Li et al.,2021	For Lung
TrainingData	Patient_063	Lung	M. Li et al.,2021	For Lung
TrainingData	Patient_064	Lung	M. Li et al.,2021	For Lung
TrainingData	Patient_065	Lung	M. Li et al.,2021	For Lung
TrainingData	Patient_066	Lung	M. Li et al.,2021	For Lung
TrainingData	Patient_067	Lung	M. Li et al.,2021	For Lung
TrainingData	Patient_068	Lung	M. Li et al.,2021	For Lung
TrainingData	Patient_069	Lung	M. Li et al.,2021	For Lung
TrainingData	Patient_070	Lung	M. Li et al.,2021	For Lung
TrainingData	Patient_071	Lung	M. Li et al.,2021	For Lung
TrainingData	Patient_072	Lung	M. Li et al.,2021	For Lung
TrainingData	Patient_073	Lung	M. Li et al.,2021	For Lung
TrainingData	Patient_074	Lung	M. Li et al.,2021	For Lung
TrainingData	Patient_075	Lung	M. Li et al.,2021	For Lung
TrainingData	Patient_076	Lung	M. Li et al.,2021	For Lung
TrainingData	Patient_077	Lung	M. Li et al.,2021	For Lung
TrainingData	Patient_078	Lung	M. Li et al.,2021	For Lung
TrainingData	Patient_079	Lung	M. Li et al.,2021	For Lung
TrainingData	Patient_080	Lung	M. Li et al.,2021	For Lung
TrainingData	Patient_081	Lung	M. Li et al.,2021	For Lung
TrainingData	Patient_082	Lung	M. Li et al.,2021	For Lung
TrainingData	Patient_083	Lung	M. Li et al.,2021	For Lung
TrainingData	Patient_084	Lung	M. Li et al.,2021	For Lung
TrainingData	Patient_085	Lung	M. Li et al.,2021	For Lung
TrainingData	Patient_086	Lung	M. Li et al.,2021	For Lung
TrainingData	Patient_087	Lung	M. Li et al.,2021	For Lung
TrainingData	Patient_088	Lung	M. Li et al.,2021	For Lung
TrainingData	Patient_089	Lung	M. Li et al.,2021	For Lung
TrainingData	Patient_090	Lung	M. Li et al.,2021	For Lung
TrainingData	Patient_091	Lung	M. Li et al.,2021	For Lung
TrainingData	Patient_092	Lung	M. Li et al.,2021	For Lung
TrainingData	Patient_093	Lung	M. Li et al.,2021	For Lung
TrainingData	Patient_094	Lung	M. Li et al.,2021	For Lung
TrainingData	Patient_095	Lung	M. Li et al.,2021	For Lung
TrainingData	Patient_096	Lung	M. Li et al.,2021	For Lung
TrainingData	Patient_097	Lung	M. Li et al.,2021	For Lung
TrainingData	Patient_098	Lung	M. Li et al.,2021	For Lung
TrainingData	Patient_099	Lung	M. Li et al.,2021	For Lung
TrainingData	Patient_100	Lung	M. Li et al.,2021	For Lung
TrainingData	Patient_101	Lung	M. Li et al.,2021	For Lung
TrainingData	Patient_102	Lung	M. Li et al.,2021	For Lung
TrainingData	Patient_103	Lung	M. Li et al.,2021	For Lung
TrainingData	Patient_104	Lung	M. Li et al.,2021	For Lung
TrainingData	Patient_105	Lung	M. Li et al.,2021	For Lung
TrainingData	Patient_106	Lung	M. Li et al.,2021	For Lung
TrainingData	Patient_107	Lung	M. Li et al.,2021	For Lung
TrainingData	Patient_108	Lung	M. Li et al.,2021	For Lung
TrainingData	Patient_109	Lung	M. Li et al.,2021	For Lung
TrainingData	Patient_110	Lung	M. Li et al.,2021	For Lung
TrainingData	Patient_111	Lung	M. Li et al.,2021	For Lung
TrainingData	Patient_112	Lung	M. Li et al.,2021	For Lung
ValidationData	Health_161	--	Y. Xu et al.,2022	For Lung
ValidationData	Health_162	--	Y. Xu et al.,2022	For Lung
ValidationData	Health_163	--	Y. Xu et al.,2022	For Lung
ValidationData	Health_164	--	Y. Xu et al.,2022	For Lung
ValidationData	Health_165	--	Y. Xu et al.,2022	For Lung
ValidationData	Health_166	--	Y. Xu et al.,2022	For Lung
ValidationData	Health_167	--	Y. Xu et al.,2022	For Lung
ValidationData	Health_168	--	Y. Xu et al.,2022	For Lung
ValidationData	Health_169	--	Y. Xu et al.,2022	For Lung
ValidationData	Health_170	--	Y. Xu et al.,2022	For Lung
ValidationData	Health_171	--	Y. Xu et al.,2022	For Lung
ValidationData	Health_172	--	Y. Xu et al.,2022	For Lung
ValidationData	Health_173	--	Y. Xu et al.,2022	For Lung
ValidationData	Health_174	--	Y. Xu et al.,2022	For Lung
ValidationData	Health_175	--	Y. Xu et al.,2022	For Lung
ValidationData	Health_176	--	Y. Xu et al.,2022	For Lung
ValidationData	Health_177	--	Y. Xu et al.,2022	For Lung
ValidationData	Health_178	--	Y. Xu et al.,2022	For Lung
ValidationData	Health_179	--	Y. Xu et al.,2022	For Lung
ValidationData	Health_180	--	Y. Xu et al.,2022	For Lung
ValidationData	Health_181	--	Y. Xu et al.,2022	For Lung
ValidationData	Health_182	--	Y. Xu et al.,2022	For Lung
ValidationData	Health_183	--	Y. Xu et al.,2022	For Lung
ValidationData	Health_184	--	Y. Xu et al.,2022	For Lung
ValidationData	Health_185	--	Y. Xu et al.,2022	For Lung
ValidationData	Health_186	--	Y. Xu et al.,2022	For Lung
ValidationData	Health_187	--	Y. Xu et al.,2022	For Lung
ValidationData	Health_188	--	Y. Xu et al.,2022	For Lung
ValidationData	Health_189	--	Y. Xu et al.,2022	For Lung
ValidationData	Health_190	--	Y. Xu et al.,2022	For Lung
ValidationData	Health_191	--	Y. Xu et al.,2022	For Lung
ValidationData	Health_192	--	Y. Xu et al.,2022	For Lung
ValidationData	Health_193	--	Y. Xu et al.,2022	For Lung
ValidationData	Health_194	--	Y. Xu et al.,2022	For Lung
ValidationData	Health_195	--	Y. Xu et al.,2022	For Lung
ValidationData	Health_196	--	Y. Xu et al.,2022	For Lung
ValidationData	Health_197	--	Y. Xu et al.,2022	For Lung
ValidationData	Health_198	--	Y. Xu et al.,2022	For Lung
ValidationData	Health_199	--	Y. Xu et al.,2022	For Lung
ValidationData	Health_200	--	Y. Xu et al.,2022	For Lung
ValidationData	Health_201	--	Y. Xu et al.,2022	For Lung
ValidationData	Health_202	--	Y. Xu et al.,2022	For Lung
ValidationData	Health_203	--	Y. Xu et al.,2022	For Lung
ValidationData	Health_204	--	Y. Xu et al.,2022	For Lung
ValidationData	Health_205	--	Y. Xu et al.,2022	For Lung
ValidationData	Health_206	--	Y. Xu et al.,2022	For Lung
ValidationData	Health_207	--	Y. Xu et al.,2022	For Lung
ValidationData	Health_208	--	Y. Xu et al.,2022	For Lung
ValidationData	Health_209	--	Y. Xu et al.,2022	For Lung
ValidationData	Patient_113	Lung	M. Li et al.,2021	For Lung
ValidationData	Patient_114	Lung	M. Li et al.,2021	For Lung
ValidationData	Patient_115	Lung	M. Li et al.,2021	For Lung
ValidationData	Patient_116	Lung	M. Li et al.,2021	For Lung
ValidationData	Patient_117	Lung	M. Li et al.,2021	For Lung
ValidationData	Patient_118	Lung	M. Li et al.,2021	For Lung
ValidationData	Patient_119	Lung	M. Li et al.,2021	For Lung
ValidationData	Patient_120	Lung	M. Li et al.,2021	For Lung
ValidationData	Patient_121	Lung	M. Li et al.,2021	For Lung
ValidationData	Patient_122	Lung	M. Li et al.,2021	For Lung
ValidationData	Patient_123	Lung	M. Li et al.,2021	For Lung
ValidationData	Patient_124	Lung	M. Li et al.,2021	For Lung
ValidationData	Patient_125	Lung	M. Li et al.,2021	For Lung
ValidationData	Patient_126	Lung	M. Li et al.,2021	For Lung
ValidationData	Patient_127	Lung	M. Li et al.,2021	For Lung
ValidationData	Patient_128	Lung	M. Li et al.,2021	For Lung
ValidationData	Patient_129	Lung	M. Li et al.,2021	For Lung
ValidationData	Patient_130	Lung	M. Li et al.,2021	For Lung
ValidationData	Patient_131	Lung	M. Li et al.,2021	For Lung
ValidationData	Patient_132	Lung	M. Li et al.,2021	For Lung
ValidationData	Patient_133	Lung	M. Li et al.,2021	For Lung
ValidationData	Patient_134	Lung	M. Li et al.,2021	For Lung
ValidationData	Patient_135	Lung	M. Li et al.,2021	For Lung
ValidationData	Patient_136	Lung	M. Li et al.,2021	For Lung
ValidationData	Patient_137	Lung	M. Li et al.,2021	For Lung
ValidationData	Patient_138	Lung	M. Li et al.,2021	For Lung
ValidationData	Patient_139	Lung	M. Li et al.,2021	For Lung
ValidationData	Patient_140	Lung	M. Li et al.,2021	For Lung
ValidationData	Patient_141	Lung	M. Li et al.,2021	For Lung
ValidationData	Patient_142	Lung	M. Li et al.,2021	For Lung
ValidationData	Patient_143	Lung	M. Li et al.,2021	For Lung
ValidationData	Patient_144	Lung	M. Li et al.,2021	For Lung
ValidationData	Patient_145	Lung	M. Li et al.,2021	For Lung
ValidationData	Patient_146	Lung	M. Li et al.,2021	For Lung
ValidationData	Patient_147	Lung	M. Li et al.,2021	For Lung
TestData	Health_001	--	Y. Xu et al.,2022	For Lung
TestData	Health_002	--	Y. Xu et al.,2022	For Lung
TestData	Health_003	--	Y. Xu et al.,2022	For Lung
TestData	Health_004	--	Y. Xu et al.,2022	For Lung
TestData	Health_005	--	Y. Xu et al.,2022	For Lung
TestData	Health_006	--	Y. Xu et al.,2022	For Lung
TestData	Health_007	--	Y. Xu et al.,2022	For Lung
TestData	Health_008	--	Y. Xu et al.,2022	For Lung
TestData	Health_009	--	Y. Xu et al.,2022	For Lung
TestData	Health_010	--	Y. Xu et al.,2022	For Lung
TestData	Health_011	--	Y. Xu et al.,2022	For Lung
TestData	Health_012	--	Y. Xu et al.,2022	For Lung
TestData	Health_013	--	Y. Xu et al.,2022	For Lung
TestData	Health_014	--	Y. Xu et al.,2022	For Lung
TestData	Health_015	--	Y. Xu et al.,2022	For Lung
TestData	Health_016	--	Y. Xu et al.,2022	For Lung
TestData	Health_017	--	Y. Xu et al.,2022	For Lung
TestData	Health_018	--	Y. Xu et al.,2022	For Lung
TestData	Health_019	--	Y. Xu et al.,2022	For Lung
TestData	Health_020	--	Y. Xu et al.,2022	For Lung
TestData	Health_021	--	Y. Xu et al.,2022	For Lung
TestData	Health_022	--	Y. Xu et al.,2022	For Lung
TestData	Health_023	--	Y. Xu et al.,2022	For Lung
TestData	Health_024	--	Y. Xu et al.,2022	For Lung
TestData	Health_025	--	Y. Xu et al.,2022	For Lung
TestData	Health_026	--	Y. Xu et al.,2022	For Lung
TestData	Health_027	--	Y. Xu et al.,2022	For Lung
TestData	Health_028	--	Y. Xu et al.,2022	For Lung
TestData	Health_029	--	Y. Xu et al.,2022	For Lung
TestData	Health_030	--	Y. Xu et al.,2022	For Lung
TestData	Health_031	--	Y. Xu et al.,2022	For Lung
TestData	Health_032	--	Y. Xu et al.,2022	For Lung
TestData	Health_033	--	Y. Xu et al.,2022	For Lung
TestData	Health_034	--	Y. Xu et al.,2022	For Lung
TestData	Health_035	--	Y. Xu et al.,2022	For Lung
TestData	Health_036	--	Y. Xu et al.,2022	For Lung
TestData	Health_037	--	Y. Xu et al.,2022	For Lung
TestData	Health_038	--	Y. Xu et al.,2022	For Lung
TestData	Health_039	--	Y. Xu et al.,2022	For Lung
TestData	Health_040	--	Y. Xu et al.,2022	For Lung
TestData	Health_041	--	Y. Xu et al.,2022	For Lung
TestData	Health_042	--	Y. Xu et al.,2022	For Lung
TestData	Health_043	--	Y. Xu et al.,2022	For Lung
TestData	Health_044	--	Y. Xu et al.,2022	For Lung
TestData	Health_045	--	Y. Xu et al.,2022	For Lung
TestData	Health_046	--	Y. Xu et al.,2022	For Lung
TestData	Health_047	--	Y. Xu et al.,2022	For Lung
TestData	Health_048	--	Y. Xu et al.,2022	For Lung
TestData	Health_049	--	Y. Xu et al.,2022	For Lung
TestData	Health_050	--	Y. Xu et al.,2022	For Lung
TestData	Health_051	--	Y. Xu et al.,2022	For Lung
TestData	Patient_001	Lung	M. Li et al.,2021	For Lung
TestData	Patient_002	Lung	M. Li et al.,2022	For Lung
TestData	Patient_003	Lung	M. Li et al.,2023	For Lung
TestData	Patient_004	Lung	M. Li et al.,2024	For Lung
TestData	Patient_005	Lung	M. Li et al.,2025	For Lung
TestData	Patient_006	Lung	M. Li et al.,2026	For Lung
TestData	Patient_007	Lung	M. Li et al.,2027	For Lung
TestData	Patient_008	Lung	M. Li et al.,2028	For Lung
TestData	Patient_009	Lung	M. Li et al.,2029	For Lung
TestData	Patient_010	Lung	M. Li et al.,2030	For Lung
TestData	Patient_011	Lung	M. Li et al.,2031	For Lung
TestData	Patient_012	Lung	M. Li et al.,2032	For Lung
TestData	Patient_013	Lung	M. Li et al.,2033	For Lung
TestData	Patient_014	Lung	M. Li et al.,2034	For Lung
TestData	Patient_015	Lung	M. Li et al.,2035	For Lung
TestData	Patient_016	Lung	M. Li et al.,2036	For Lung
TestData	Patient_017	Lung	M. Li et al.,2037	For Lung
TestData	Patient_018	Lung	M. Li et al.,2038	For Lung
TestData	Patient_019	Lung	M. Li et al.,2039	For Lung
TestData	Patient_020	Lung	M. Li et al.,2040	For Lung
TestData	Patient_021	Lung	M. Li et al.,2041	For Lung
TestData	Patient_022	Lung	M. Li et al.,2042	For Lung
TestData	Patient_023	Lung	M. Li et al.,2043	For Lung
TestData	Patient_024	Lung	M. Li et al.,2044	For Lung
TestData	Patient_025	Lung	M. Li et al.,2045	For Lung
TestData	Patient_026	Lung	M. Li et al.,2046	For Lung
TestData	Patient_027	Lung	M. Li et al.,2047	For Lung
TestData	Patient_028	Lung	M. Li et al.,2048	For Lung
TestData	Patient_029	Lung	M. Li et al.,2049	For Lung
TestData	Patient_030	Lung	M. Li et al.,2050	For Lung
TestData	Patient_031	Lung	M. Li et al.,2051	For Lung
TestData	Patient_032	Lung	M. Li et al.,2052	For Lung
TestData	Patient_033	Lung	M. Li et al.,2053	For Lung
TestData	Patient_034	Lung	M. Li et al.,2054	For Lung
TestData	Patient_035	Lung	M. Li et al.,2055	For Lung
TestData	Patient_036	Lung	M. Li et al.,2056	For Lung
TestData	Patient_037	Lung	M. Li et al.,2057	For Lung
