# Supplementary material for: BertTCR: a Bert-based deep learning framework for predicting cancer-related immune status based on T cell receptor repertoire
Source: Brief Bioinform. 2024 Aug 23;25(5):bbae420. doi: 10.1093/bib/bbae420 (PMC11342255; doi:10.1093/bib/bbae420)
Supplement: Supp_data_bbae420 [file supp_data_bbae420.zip › Supplementary_table_s5.xlsx]

## Sheet: Sheet1
Supplementary Table S5.The performances of the binary classification model on THCA cancer test samples in the process of patience adjustment.
Patience	Accuracy	Sensitivity	Specificity	F1-score	AUC
10	0.535	0	1	0	0.556
20	0.535	0	1	0	0.743
30	0.535	0	1	0	0.82
40	0.93	0.875	0.978	0.921	0.99
50	0.849	0.675	1	0.806	0.962
