# Supplementary material for: BertTCR: a Bert-based deep learning framework for predicting cancer-related immune status based on T cell receptor repertoire
Source: Brief Bioinform. 2024 Aug 23;25(5):bbae420. doi: 10.1093/bib/bbae420 (PMC11342255; doi:10.1093/bib/bbae420)
Supplement: Supp_data_bbae420 [file supp_data_bbae420.zip › Supplementary_table_s6.xlsx]

## Sheet: Sheet1
Supplementary Table S6.The performances of the binary classification model on THCA cancer test samples in the process of parameter adjustment.
Combination	Learning rate	Dropout	Kernel size	Kernel number	Accuracy	Sensitivity	Specificity	F1-score	AUC
C1	0.001	0.4	3, 4, 5	1, 2, 3	0.814	0.775	0.848	0.795	0.901
C2	0.0001	0.5	4, 5, 6	3, 4, 5	0.791	0.55	1	0.71	0.941
C3	0.01	0.4	3, 4, 5	3, 2, 1	0.674	0.575	0.761	0.622	0.698
C4	0.001	0.3	4, 5, 6	1, 2, 3	0.814	0.6	1	0.75	0.972
C5	0.0001	0.5	2, 3, 4	3, 4, 5	0.779	0.525	1	0.689	0.946
C6	0.01	0.5	3, 4, 5	3, 2, 1	0.547	0.875	0.261	0.642	0.653
C7	0.001	0.4	4, 5, 6	1, 2, 3	0.86	0.75	0.957	0.833	0.961
C8	0.0001	0.3	3, 4, 5	3, 4, 5	0.86	0.7	1	0.824	0.925
C9	0.01	0.4	2, 3, 4	1, 2, 3	0.651	0.75	0.565	0.667	0.645
C10	0.001	0.4	2, 3, 4	3, 2, 1	0.93	0.875	0.978	0.921	0.99
