# Supplementary material for: BertTCR: a Bert-based deep learning framework for predicting cancer-related immune status based on T cell receptor repertoire
Source: Brief Bioinform. 2024 Aug 23;25(5):bbae420. doi: 10.1093/bib/bbae420 (PMC11342255; doi:10.1093/bib/bbae420)
Supplement: Supp_data_bbae420 [file supp_data_bbae420.zip › Supplementary_table_s7.xlsx]

## Sheet: Sheet1
Supplementary Table S7 The Details about the use of training sets, validation sets and test sets for binary universal models.
Data_Type	Run Accession Number	Class	Disease	BioProject_ID
TrainingData	ERR3445008	Healthy	--	PRJEB33490
TrainingData	ERR3445009	Healthy	--	PRJEB33490
TrainingData	ERR3445010	Healthy	--	PRJEB33490
TrainingData	ERR3445011	Healthy	--	PRJEB33490
TrainingData	ERR3445013	Healthy	--	PRJEB33490
TrainingData	ERR3445014	Healthy	--	PRJEB33490
TrainingData	ERR3445015	Healthy	--	PRJEB33490
TrainingData	ERR3445016	Healthy	--	PRJEB33490
TrainingData	ERR3445018	Healthy	--	PRJEB33490
TrainingData	ERR3445019	Healthy	--	PRJEB33490
TrainingData	ERR3445020	Healthy	--	PRJEB33490
TrainingData	ERR3445021	Healthy	--	PRJEB33490
TrainingData	ERR3445023	Healthy	--	PRJEB33490
TrainingData	ERR3445024	Healthy	--	PRJEB33490
TrainingData	ERR3445025	Healthy	--	PRJEB33490
TrainingData	ERR3445026	Healthy	--	PRJEB33490
TrainingData	ERR3445029	Healthy	--	PRJEB33490
TrainingData	ERR3445030	Healthy	--	PRJEB33490
TrainingData	ERR3445031	Healthy	--	PRJEB33490
TrainingData	ERR3445032	Healthy	--	PRJEB33490
TrainingData	ERR3445034	Healthy	--	PRJEB33490
TrainingData	ERR3445035	Healthy	--	PRJEB33490
TrainingData	ERR3445036	Healthy	--	PRJEB33490
TrainingData	ERR3445037	Healthy	--	PRJEB33490
TrainingData	ERR3445039	Healthy	--	PRJEB33490
TrainingData	ERR3445040	Healthy	--	PRJEB33490
TrainingData	ERR3445041	Healthy	--	PRJEB33490
TrainingData	ERR3445042	Healthy	--	PRJEB33490
TrainingData	ERR3445044	Healthy	--	PRJEB33490
TrainingData	ERR3445045	Healthy	--	PRJEB33490
TrainingData	ERR3445046	Healthy	--	PRJEB33490
TrainingData	ERR3445047	Healthy	--	PRJEB33490
TrainingData	ERR3445049	Healthy	--	PRJEB33490
TrainingData	ERR3445050	Healthy	--	PRJEB33490
TrainingData	ERR3445051	Healthy	--	PRJEB33490
TrainingData	ERR3445052	Healthy	--	PRJEB33490
TrainingData	ERR3445054	Healthy	--	PRJEB33490
TrainingData	ERR3445055	Healthy	--	PRJEB33490
TrainingData	ERR3445056	Healthy	--	PRJEB33490
TrainingData	ERR3445057	Healthy	--	PRJEB33490
TrainingData	ERR3445059	Healthy	--	PRJEB33490
TrainingData	ERR3445060	Healthy	--	PRJEB33490
TrainingData	ERR3445061	Healthy	--	PRJEB33490
TrainingData	ERR3445062	Healthy	--	PRJEB33490
TrainingData	ERR3445064	Healthy	--	PRJEB33490
TrainingData	ERR3445065	Healthy	--	PRJEB33490
TrainingData	ERR3445066	Healthy	--	PRJEB33490
TrainingData	ERR3445067	Healthy	--	PRJEB33490
TrainingData	ERR3445069	Healthy	--	PRJEB33490
TrainingData	ERR3445070	Healthy	--	PRJEB33490
TrainingData	ERR3445071	Healthy	--	PRJEB33490
TrainingData	ERR3445072	Healthy	--	PRJEB33490
TrainingData	ERR3445074	Healthy	--	PRJEB33490
TrainingData	ERR3445075	Healthy	--	PRJEB33490
TrainingData	ERR3445076	Healthy	--	PRJEB33490
TrainingData	ERR3445077	Healthy	--	PRJEB33490
TrainingData	ERR3445079	Healthy	--	PRJEB33490
TrainingData	ERR3445080	Healthy	--	PRJEB33490
TrainingData	ERR3445081	Healthy	--	PRJEB33490
TrainingData	ERR3445082	Healthy	--	PRJEB33490
TrainingData	ERR3445084	Healthy	--	PRJEB33490
TrainingData	ERR3445085	Healthy	--	PRJEB33490
TrainingData	ERR3445086	Healthy	--	PRJEB33490
TrainingData	ERR3445087	Healthy	--	PRJEB33490
TrainingData	ERR3445089	Healthy	--	PRJEB33490
TrainingData	ERR3445090	Healthy	--	PRJEB33490
TrainingData	ERR3445091	Healthy	--	PRJEB33490
TrainingData	ERR3445092	Healthy	--	PRJEB33490
TrainingData	ERR3445094	Healthy	--	PRJEB33490
TrainingData	ERR3445095	Healthy	--	PRJEB33490
TrainingData	ERR3445096	Healthy	--	PRJEB33490
TrainingData	ERR3445097	Healthy	--	PRJEB33490
TrainingData	ERR3445099	Healthy	--	PRJEB33490
TrainingData	ERR3445100	Healthy	--	PRJEB33490
TrainingData	ERR3445101	Healthy	--	PRJEB33490
TrainingData	ERR3445102	Healthy	--	PRJEB33490
TrainingData	ERR3445104	Healthy	--	PRJEB33490
TrainingData	ERR3445105	Healthy	--	PRJEB33490
TrainingData	SRR5812615	Healthy	--	PRJNA393498
TrainingData	SRR5812616	Healthy	--	PRJNA393498
TrainingData	SRR5812630	Healthy	--	PRJNA393498
TrainingData	SRR5812631	Healthy	--	PRJNA393498
TrainingData	SRR5812633	Healthy	--	PRJNA393498
TrainingData	SRR5812634	Healthy	--	PRJNA393498
TrainingData	SRR5812639	Healthy	--	PRJNA393498
TrainingData	SRR5812640	Healthy	--	PRJNA393498
TrainingData	SRR5812642	Healthy	--	PRJNA393498
TrainingData	SRR5812643	Healthy	--	PRJNA393498
TrainingData	SRR5812644	Healthy	--	PRJNA393498
TrainingData	SRR5812645	Healthy	--	PRJNA393498
TrainingData	SRR5812647	Healthy	--	PRJNA393498
TrainingData	SRR5812648	Healthy	--	PRJNA393498
TrainingData	SRR5812655	Healthy	--	PRJNA393498
TrainingData	SRR5812657	Healthy	--	PRJNA393498
TrainingData	SRR5812664	Healthy	--	PRJNA393498
TrainingData	SRR5812674	Healthy	--	PRJNA393498
TrainingData	SRR5812680	Healthy	--	PRJNA393498
TrainingData	SRR5812685	Healthy	--	PRJNA393498
TrainingData	SRR5812687	Healthy	--	PRJNA393498
TrainingData	ERR4336991	Healthy	--	PRJEB38339
TrainingData	ERR4336992	Healthy	--	PRJEB38339
TrainingData	ERR4336993	Healthy	--	PRJEB38339
TrainingData	ERR4336994	Healthy	--	PRJEB38339
TrainingData	ERR4337034	Healthy	--	PRJEB38339
TrainingData	ERR4337035	Healthy	--	PRJEB38339
TrainingData	ERR4337036	Healthy	--	PRJEB38339
TrainingData	ERR4337037	Healthy	--	PRJEB38339
TrainingData	ERR4337039	Healthy	--	PRJEB38339
TrainingData	ERR4337040	Healthy	--	PRJEB38339
TrainingData	ERR4337041	Healthy	--	PRJEB38339
TrainingData	ERR4337042	Healthy	--	PRJEB38339
TrainingData	ERR4337044	Healthy	--	PRJEB38339
TrainingData	ERR4337045	Healthy	--	PRJEB38339
TrainingData	ERR4337046	Healthy	--	PRJEB38339
TrainingData	ERR4337047	Healthy	--	PRJEB38339
TrainingData	ERR4337049	Healthy	--	PRJEB38339
TrainingData	ERR4337050	Healthy	--	PRJEB38339
TrainingData	ERR4337051	Healthy	--	PRJEB38339
TrainingData	ERR4337052	Healthy	--	PRJEB38339
TrainingData	ERR4337054	Healthy	--	PRJEB38339
TrainingData	ERR4337055	Healthy	--	PRJEB38339
TrainingData	ERR4337056	Healthy	--	PRJEB38339
TrainingData	ERR4337057	Healthy	--	PRJEB38339
TrainingData	ERR4337059	Healthy	--	PRJEB38339
TrainingData	ERR4337060	Healthy	--	PRJEB38339
TrainingData	ERR4337061	Healthy	--	PRJEB38339
TrainingData	ERR4337062	Healthy	--	PRJEB38339
TrainingData	ERR4337065	Healthy	--	PRJEB38339
TrainingData	ERR4337066	Healthy	--	PRJEB38339
TrainingData	ERR4337067	Healthy	--	PRJEB38339
TrainingData	SRR030416	Healthy	--	PRJNA79519
TrainingData	SRR030702	Healthy	--	PRJNA79519
TrainingData	SRR030703	Healthy	--	PRJNA79519
TrainingData	SRR030704	Healthy	--	PRJNA79519
TrainingData	SRR030705	Healthy	--	PRJNA79519
TrainingData	SRR030707	Healthy	--	PRJNA79519
TrainingData	SRR030708	Healthy	--	PRJNA79519
TrainingData	SRR030709	Healthy	--	PRJNA79519
TrainingData	SRR060690	Healthy	--	PRJNA79707
TrainingData	SRR060692	Healthy	--	PRJNA79707
TrainingData	SRR060693	Healthy	--	PRJNA79707
TrainingData	SRR060694	Healthy	--	PRJNA79707
TrainingData	SRR060695	Healthy	--	PRJNA79707
TrainingData	SRR060697	Healthy	--	PRJNA79707
TrainingData	SRR060698	Healthy	--	PRJNA79707
TrainingData	SRR060699	Healthy	--	PRJNA79707
TrainingData	SRR060700	Healthy	--	PRJNA79707
TrainingData	SRR060701	Healthy	--	PRJNA79707
TrainingData	SRR060703	Healthy	--	PRJNA79707
TrainingData	SRR060704	Healthy	--	PRJNA79707
TrainingData	SRR060705	Healthy	--	PRJNA79707
TrainingData	SRR060706	Healthy	--	PRJNA79707
TrainingData	SRR060708	Healthy	--	PRJNA79707
TrainingData	SRR060709	Healthy	--	PRJNA79707
TrainingData	SRR060710	Healthy	--	PRJNA79707
TrainingData	SRR060711	Healthy	--	PRJNA79707
TrainingData	SRR060713	Healthy	--	PRJNA79707
TrainingData	SRR060714	Healthy	--	PRJNA79707
TrainingData	SRR060715	Healthy	--	PRJNA79707
TrainingData	SRR060716	Healthy	--	PRJNA79707
TrainingData	SRR060718	Healthy	--	PRJNA79707
TrainingData	SRR060719	Healthy	--	PRJNA79707
TrainingData	SRR060720	Healthy	--	PRJNA79707
TrainingData	SRR060721	Healthy	--	PRJNA79707
TrainingData	SRR060723	Healthy	--	PRJNA79707
TrainingData	SRR060724	Healthy	--	PRJNA79707
TrainingData	SRR060725	Healthy	--	PRJNA79707
TrainingData	SRR060726	Healthy	--	PRJNA79707
TrainingData	SRR065669	Healthy	--	PRJNA79707
TrainingData	SRR065670	Healthy	--	PRJNA79707
TrainingData	SRR091631	Healthy	--	PRJNA79707
TrainingData	SRR091632	Healthy	--	PRJNA79707
TrainingData	SRR10276710	Healthy	--	PRJNA577520
TrainingData	SRR10276711	Healthy	--	PRJNA577520
TrainingData	SRR10276712	Healthy	--	PRJNA577520
TrainingData	SRR10337715	Healthy	--	PRJNA579190
TrainingData	SRR10337717	Healthy	--	PRJNA579190
TrainingData	SRR10337718	Healthy	--	PRJNA579190
TrainingData	SRR10337719	Healthy	--	PRJNA579190
TrainingData	SRR10337720	Healthy	--	PRJNA579190
TrainingData	SRR10337721	Healthy	--	PRJNA579190
TrainingData	SRR10337724	Healthy	--	PRJNA579190
TrainingData	SRR10337725	Healthy	--	PRJNA579190
TrainingData	SRR10337726	Healthy	--	PRJNA579190
TrainingData	SRR10337727	Healthy	--	PRJNA579190
TrainingData	SRR10337729	Healthy	--	PRJNA579190
TrainingData	SRR10337730	Healthy	--	PRJNA579190
TrainingData	SRR10337731	Healthy	--	PRJNA579190
TrainingData	SRR10337732	Healthy	--	PRJNA579190
TrainingData	SRR10337735	Healthy	--	PRJNA579190
TrainingData	SRR10337736	Healthy	--	PRJNA579190
TrainingData	SRR10337737	Healthy	--	PRJNA579190
TrainingData	SRR10337738	Healthy	--	PRJNA579190
TrainingData	SRR10337740	Healthy	--	PRJNA579190
TrainingData	SRR1544015	Healthy	--	PRJNA258001
TrainingData	SRR1544016	Healthy	--	PRJNA258001
TrainingData	SRR1544017	Healthy	--	PRJNA258001
TrainingData	SRR1544018	Healthy	--	PRJNA258001
TrainingData	SRR1544020	Healthy	--	PRJNA258001
TrainingData	SRR1544021	Healthy	--	PRJNA258001
TrainingData	SRR1544022	Healthy	--	PRJNA258001
TrainingData	SRR1544023	Healthy	--	PRJNA258001
TrainingData	SRR1544025	Healthy	--	PRJNA258001
TrainingData	SRR1544026	Healthy	--	PRJNA258001
TrainingData	SRR1544027	Healthy	--	PRJNA258001
TrainingData	SRR1544028	Healthy	--	PRJNA258001
TrainingData	SRR1544030	Healthy	--	PRJNA258001
TrainingData	SRR1544031	Healthy	--	PRJNA258001
TrainingData	SRR1777765	Healthy	--	PRJNA273698
TrainingData	SRR1777766	Healthy	--	PRJNA273698
TrainingData	SRR1777767	Healthy	--	PRJNA273698
TrainingData	SRR1777768	Healthy	--	PRJNA273698
TrainingData	SRR1777770	Healthy	--	PRJNA273698
TrainingData	SRR1777771	Healthy	--	PRJNA273698
TrainingData	SRR1777772	Healthy	--	PRJNA273698
TrainingData	SRR1777773	Healthy	--	PRJNA273698
TrainingData	SRR1777775	Healthy	--	PRJNA273698
TrainingData	SRR1777776	Healthy	--	PRJNA273698
TrainingData	SRR1777777	Healthy	--	PRJNA273698
TrainingData	SRR1777778	Healthy	--	PRJNA273698
TrainingData	SRR1777781	Healthy	--	PRJNA273698
TrainingData	SRR1777784	Healthy	--	PRJNA273698
TrainingData	SRR1777785	Healthy	--	PRJNA273698
TrainingData	SRR1777786	Healthy	--	PRJNA273698
TrainingData	SRR1777788	Healthy	--	PRJNA273698
TrainingData	SRR1777789	Healthy	--	PRJNA273698
TrainingData	SRR1777790	Healthy	--	PRJNA273698
TrainingData	SRR1777791	Healthy	--	PRJNA273698
TrainingData	SRR1777793	Healthy	--	PRJNA273698
TrainingData	SRR1777794	Healthy	--	PRJNA273698
TrainingData	SRR1777795	Healthy	--	PRJNA273698
TrainingData	SRR1777796	Healthy	--	PRJNA273698
TrainingData	SRR1777798	Healthy	--	PRJNA273698
TrainingData	SRR1777799	Healthy	--	PRJNA273698
TrainingData	SRR1777800	Healthy	--	PRJNA273698
TrainingData	SRR1777801	Healthy	--	PRJNA273698
TrainingData	SRR1777803	Healthy	--	PRJNA273698
TrainingData	SRR1777804	Healthy	--	PRJNA273698
TrainingData	SRR2549128	Healthy	--	PRJNA297261
TrainingData	SRR2549139	Healthy	--	PRJNA297261
TrainingData	SRR2549141	Healthy	--	PRJNA297261
TrainingData	SRR2549142	Healthy	--	PRJNA297261
TrainingData	SRR2549143	Healthy	--	PRJNA297261
TrainingData	SRR2678160	Healthy	--	PRJNA298417
TrainingData	SRR2905658	Healthy	--	PRJNA300878
TrainingData	SRR2905659	Healthy	--	PRJNA300878
TrainingData	SRR2905660	Healthy	--	PRJNA300878
TrainingData	SRR2905663	Healthy	--	PRJNA300878
TrainingData	SRR2905665	Healthy	--	PRJNA300878
TrainingData	SRR2905666	Healthy	--	PRJNA300878
TrainingData	SRR2905669	Healthy	--	PRJNA300878
TrainingData	SRR2905670	Healthy	--	PRJNA300878
TrainingData	SRR2905672	Healthy	--	PRJNA300878
TrainingData	SRR2905675	Healthy	--	PRJNA300878
TrainingData	SRR2905676	Healthy	--	PRJNA300878
TrainingData	SRR2905677	Healthy	--	PRJNA300878
TrainingData	SRR2905681	Healthy	--	PRJNA300878
TrainingData	SRR2905682	Healthy	--	PRJNA300878
TrainingData	SRR2905683	Healthy	--	PRJNA300878
TrainingData	SRR2905684	Healthy	--	PRJNA300878
TrainingData	SRR2905688	Healthy	--	PRJNA300878
TrainingData	SRR2905689	Healthy	--	PRJNA300878
TrainingData	SRR2905690	Healthy	--	PRJNA300878
TrainingData	SRR2905693	Healthy	--	PRJNA300878
TrainingData	SRR2905695	Healthy	--	PRJNA300878
TrainingData	SRR2905696	Healthy	--	PRJNA300878
TrainingData	SRR2905699	Healthy	--	PRJNA300878
TrainingData	SRR2905700	Healthy	--	PRJNA300878
TrainingData	SRR2905702	Healthy	--	PRJNA300878
TrainingData	SRR2905705	Healthy	--	PRJNA300878
TrainingData	SRR2905706	Healthy	--	PRJNA300878
TrainingData	SRR2905707	Healthy	--	PRJNA300878
TrainingData	SRR2905711	Healthy	--	PRJNA300878
TrainingData	SRR2905712	Healthy	--	PRJNA300878
TrainingData	SRR2905713	Healthy	--	PRJNA300878
TrainingData	SRR2905714	Healthy	--	PRJNA300878
TrainingData	SRR3234012	Healthy	--	PRJNA315543
TrainingData	SRR4449750	Healthy	--	PRJNA329041
TrainingData	SRR4449755	Healthy	--	PRJNA329041
TrainingData	SRR4449808	Healthy	--	PRJNA329041
TrainingData	SRR4449810	Healthy	--	PRJNA329041
TrainingData	SRR4449813	Healthy	--	PRJNA329041
TrainingData	SRR4449817	Healthy	--	PRJNA329041
TrainingData	SRR4449831	Healthy	--	PRJNA329041
TrainingData	SRR4449875	Healthy	--	PRJNA329041
TrainingData	SRR4450246	Healthy	--	PRJNA329041
TrainingData	SRR4450247	Healthy	--	PRJNA329041
TrainingData	SRR4450249	Healthy	--	PRJNA329041
TrainingData	SRR4450251	Healthy	--	PRJNA329041
TrainingData	SRR4450949	Healthy	--	PRJNA329041
TrainingData	SRR4450951	Healthy	--	PRJNA329041
TrainingData	SRR4450952	Healthy	--	PRJNA329041
TrainingData	SRR4450953	Healthy	--	PRJNA329041
TrainingData	SRR4450955	Healthy	--	PRJNA329041
TrainingData	SRR4450956	Healthy	--	PRJNA329041
TrainingData	SRR4450957	Healthy	--	PRJNA329041
TrainingData	SRR4450958	Healthy	--	PRJNA329041
TrainingData	SRR4450960	Healthy	--	PRJNA329041
TrainingData	SRR4450961	Healthy	--	PRJNA329041
TrainingData	SRR4450962	Healthy	--	PRJNA329041
TrainingData	SRR4450963	Healthy	--	PRJNA329041
TrainingData	SRR4450965	Healthy	--	PRJNA329041
TrainingData	SRR4451064	Healthy	--	PRJNA329041
TrainingData	SRR4451065	Healthy	--	PRJNA329041
TrainingData	SRR4451066	Healthy	--	PRJNA329041
TrainingData	SRR4451086	Healthy	--	PRJNA329041
TrainingData	SRR5664214	Healthy	--	PRJNA389805
TrainingData	SRR5664216	Healthy	--	PRJNA389805
TrainingData	SRR5664218	Healthy	--	PRJNA389805
TrainingData	SRR5664220	Healthy	--	PRJNA389805
TrainingData	SRR5664224	Healthy	--	PRJNA389805
TrainingData	SRR5664226	Healthy	--	PRJNA389805
TrainingData	SRR5664228	Healthy	--	PRJNA389805
TrainingData	SRR5664230	Healthy	--	PRJNA389805
TrainingData	SRR5664235	Healthy	--	PRJNA389805
TrainingData	SRR5664237	Healthy	--	PRJNA389805
TrainingData	SRR5664239	Healthy	--	PRJNA389805
TrainingData	SRR5664240	Healthy	--	PRJNA389805
TrainingData	SRR5664244	Healthy	--	PRJNA389805
TrainingData	SRR5664246	Healthy	--	PRJNA389805
TrainingData	SRR5664248	Healthy	--	PRJNA389805
TrainingData	SRR5664250	Healthy	--	PRJNA389805
TrainingData	SRR5676623	Healthy	--	PRJNA390125
TrainingData	SRR5676625	Healthy	--	PRJNA390125
TrainingData	SRR5676626	Healthy	--	PRJNA390125
TrainingData	SRR5676628	Healthy	--	PRJNA390125
TrainingData	SRR5676632	Healthy	--	PRJNA390125
TrainingData	SRR5676634	Healthy	--	PRJNA390125
TrainingData	SRR5676636	Healthy	--	PRJNA390125
TrainingData	SRR5676638	Healthy	--	PRJNA390125
TrainingData	SRR5676643	Healthy	--	PRJNA390125
TrainingData	SRR5676645	Healthy	--	PRJNA390125
TrainingData	SRR5676647	Healthy	--	PRJNA390125
TrainingData	SRR5676649	Healthy	--	PRJNA390125
TrainingData	SRR5676653	Healthy	--	PRJNA390125
TrainingData	SRR5676655	Healthy	--	PRJNA390125
TrainingData	SRR5676656	Healthy	--	PRJNA390125
TrainingData	SRR5676658	Healthy	--	PRJNA390125
TrainingData	SRR5676661	Healthy	--	PRJNA390125
TrainingData	SRR5676663	Healthy	--	PRJNA390125
TrainingData	SRR5676665	Healthy	--	PRJNA390125
TrainingData	SRR6442288	Healthy	--	PRJNA427746
TrainingData	SRR6442289	Healthy	--	PRJNA427746
TrainingData	SRR6442290	Healthy	--	PRJNA427746
TrainingData	SRR6442291	Healthy	--	PRJNA427746
TrainingData	SRR6442293	Healthy	--	PRJNA427746
TrainingData	SRR6442294	Healthy	--	PRJNA427746
TrainingData	SRR6442295	Healthy	--	PRJNA427746
TrainingData	SRR6442296	Healthy	--	PRJNA427746
TrainingData	SRR6442298	Healthy	--	PRJNA427746
TrainingData	SRR6442299	Healthy	--	PRJNA427746
TrainingData	SRR6442300	Healthy	--	PRJNA427746
TrainingData	SRR6442301	Healthy	--	PRJNA427746
TrainingData	SRR6442304	Healthy	--	PRJNA427746
TrainingData	SRR6442305	Healthy	--	PRJNA427746
TrainingData	SRR6442306	Healthy	--	PRJNA427746
TrainingData	SRR6442308	Healthy	--	PRJNA427746
TrainingData	SRR6442310	Healthy	--	PRJNA427746
TrainingData	SRR6442311	Healthy	--	PRJNA427746
TrainingData	SRR6442312	Healthy	--	PRJNA427746
TrainingData	SRR6442313	Healthy	--	PRJNA427746
TrainingData	SRR6442315	Healthy	--	PRJNA427746
TrainingData	SRR6442316	Healthy	--	PRJNA427746
TrainingData	SRR6442317	Healthy	--	PRJNA427746
TrainingData	SRR6442318	Healthy	--	PRJNA427746
TrainingData	SRR6442320	Healthy	--	PRJNA427746
TrainingData	SRR6442321	Healthy	--	PRJNA427746
TrainingData	SRR6442322	Healthy	--	PRJNA427746
TrainingData	SRR6442323	Healthy	--	PRJNA427746
TrainingData	SRR6442325	Healthy	--	PRJNA427746
TrainingData	SRR7412213	Healthy	--	PRJNA477518
TrainingData	SRR7412214	Healthy	--	PRJNA477518
TrainingData	SRR7412215	Healthy	--	PRJNA477518
TrainingData	SRR7412216	Healthy	--	PRJNA477518
TrainingData	SRR7412218	Healthy	--	PRJNA477518
TrainingData	SRR7412219	Healthy	--	PRJNA477518
TrainingData	SRR7412230	Healthy	--	PRJNA477518
TrainingData	SRR7412231	Healthy	--	PRJNA477518
TrainingData	SRR7412233	Healthy	--	PRJNA477518
TrainingData	SRR7412234	Healthy	--	PRJNA477518
TrainingData	SRR7412236	Healthy	--	PRJNA477518
TrainingData	SRR7412237	Healthy	--	PRJNA477518
TrainingData	SRR7412239	Healthy	--	PRJNA477518
TrainingData	SRR7412240	Healthy	--	PRJNA477518
TrainingData	SRR7412241	Healthy	--	PRJNA477518
TrainingData	SRR8359192	Healthy	--	PRJNA510967
TrainingData	SRR8359194	Healthy	--	PRJNA510967
TrainingData	TestReal-HIP00110	Healthy	--	R. O. Emerson et al.,2017
TrainingData	TestReal-HIP00169	Healthy	--	R. O. Emerson et al.,2017
TrainingData	TestReal-HIP00602	Healthy	--	R. O. Emerson et al.,2017
TrainingData	TestReal-HIP00614	Healthy	--	R. O. Emerson et al.,2017
TrainingData	TestReal-HIP00640	Healthy	--	R. O. Emerson et al.,2017
TrainingData	TestReal-HIP00710	Healthy	--	R. O. Emerson et al.,2017
TrainingData	TestReal-HIP00715	Healthy	--	R. O. Emerson et al.,2017
TrainingData	TestReal-HIP00728	Healthy	--	R. O. Emerson et al.,2017
TrainingData	TestReal-HIP00734	Healthy	--	R. O. Emerson et al.,2017
TrainingData	TestReal-HIP00769	Healthy	--	R. O. Emerson et al.,2017
TrainingData	TestReal-HIP00771	Healthy	--	R. O. Emerson et al.,2017
TrainingData	TestReal-HIP00773	Healthy	--	R. O. Emerson et al.,2017
TrainingData	TestReal-HIP00779	Healthy	--	R. O. Emerson et al.,2017
TrainingData	TestReal-HIP00805	Healthy	--	R. O. Emerson et al.,2017
TrainingData	TestReal-HIP00819	Healthy	--	R. O. Emerson et al.,2017
TrainingData	TestReal-HIP00822	Healthy	--	R. O. Emerson et al.,2017
TrainingData	TestReal-HIP00825	Healthy	--	R. O. Emerson et al.,2017
TrainingData	TestReal-HIP00826	Healthy	--	R. O. Emerson et al.,2017
TrainingData	TestReal-HIP00832	Healthy	--	R. O. Emerson et al.,2017
TrainingData	TestReal-HIP00869	Healthy	--	R. O. Emerson et al.,2017
TrainingData	TestReal-HIP00904	Healthy	--	R. O. Emerson et al.,2017
TrainingData	TestReal-HIP00926	Healthy	--	R. O. Emerson et al.,2017
TrainingData	TestReal-HIP00934	Healthy	--	R. O. Emerson et al.,2017
TrainingData	TestReal-HIP00997	Healthy	--	R. O. Emerson et al.,2017
TrainingData	TestReal-HIP00999	Healthy	--	R. O. Emerson et al.,2017
TrainingData	TestReal-HIP01004	Healthy	--	R. O. Emerson et al.,2017
TrainingData	TestReal-HIP01022	Healthy	--	R. O. Emerson et al.,2017
TrainingData	TestReal-HIP01055	Healthy	--	R. O. Emerson et al.,2017
TrainingData	TestReal-HIP01129	Healthy	--	R. O. Emerson et al.,2017
TrainingData	TestReal-HIP01140	Healthy	--	R. O. Emerson et al.,2017
TrainingData	TestReal-HIP01160	Healthy	--	R. O. Emerson et al.,2017
TrainingData	TestReal-HIP01161	Healthy	--	R. O. Emerson et al.,2017
TrainingData	TestReal-HIP01162	Healthy	--	R. O. Emerson et al.,2017
TrainingData	TestReal-HIP01180	Healthy	--	R. O. Emerson et al.,2017
TrainingData	TestReal-HIP01197	Healthy	--	R. O. Emerson et al.,2017
TrainingData	TestReal-HIP01206	Healthy	--	R. O. Emerson et al.,2017
TrainingData	TestReal-HIP01218	Healthy	--	R. O. Emerson et al.,2017
TrainingData	TestReal-HIP01253	Healthy	--	R. O. Emerson et al.,2017
TrainingData	TestReal-HIP01264	Healthy	--	R. O. Emerson et al.,2017
TrainingData	TestReal-HIP01266	Healthy	--	R. O. Emerson et al.,2017
TrainingData	TestReal-HIP01298	Healthy	--	R. O. Emerson et al.,2017
TrainingData	TestReal-HIP01313	Healthy	--	R. O. Emerson et al.,2017
TrainingData	TestReal-HIP01359	Healthy	--	R. O. Emerson et al.,2017
TrainingData	TestReal-HIP01391	Healthy	--	R. O. Emerson et al.,2017
TrainingData	TestReal-HIP01392	Healthy	--	R. O. Emerson et al.,2017
TrainingData	TestReal-HIP01393	Healthy	--	R. O. Emerson et al.,2017
TrainingData	TestReal-HIP01499	Healthy	--	R. O. Emerson et al.,2017
TrainingData	TestReal-HIP01571	Healthy	--	R. O. Emerson et al.,2017
TrainingData	TestReal-HIP01582	Healthy	--	R. O. Emerson et al.,2017
TrainingData	TestReal-HIP01596	Healthy	--	R. O. Emerson et al.,2017
TrainingData	TestReal-HIP01597	Healthy	--	R. O. Emerson et al.,2017
TrainingData	TestReal-HIP01795	Healthy	--	R. O. Emerson et al.,2017
TrainingData	TestReal-HIP01797	Healthy	--	R. O. Emerson et al.,2017
TrainingData	TestReal-HIP01798	Healthy	--	R. O. Emerson et al.,2017
TrainingData	TestReal-HIP01805	Healthy	--	R. O. Emerson et al.,2017
TrainingData	TestReal-HIP01820	Healthy	--	R. O. Emerson et al.,2017
TrainingData	TestReal-HIP01867	Healthy	--	R. O. Emerson et al.,2017
TrainingData	TestReal-HIP01870	Healthy	--	R. O. Emerson et al.,2017
TrainingData	TestReal-HIP02090	Healthy	--	R. O. Emerson et al.,2017
TrainingData	TestReal-HIP02103	Healthy	--	R. O. Emerson et al.,2017
TrainingData	TestReal-HIP02112	Healthy	--	R. O. Emerson et al.,2017
TrainingData	TestReal-HIP02734	Healthy	--	R. O. Emerson et al.,2017
TrainingData	TestReal-HIP02737	Healthy	--	R. O. Emerson et al.,2017
TrainingData	TestReal-HIP02742	Healthy	--	R. O. Emerson et al.,2017
TrainingData	TestReal-HIP02780	Healthy	--	R. O. Emerson et al.,2017
TrainingData	TestReal-HIP02805	Healthy	--	R. O. Emerson et al.,2017
TrainingData	TestReal-HIP02811	Healthy	--	R. O. Emerson et al.,2017
TrainingData	TestReal-HIP02820	Healthy	--	R. O. Emerson et al.,2017
TrainingData	TestReal-HIP02848	Healthy	--	R. O. Emerson et al.,2017
TrainingData	TestReal-HIP02855	Healthy	--	R. O. Emerson et al.,2017
TrainingData	TestReal-HIP02875	Healthy	--	R. O. Emerson et al.,2017
TrainingData	TestReal-HIP02877	Healthy	--	R. O. Emerson et al.,2017
TrainingData	TestReal-HIP02931	Healthy	--	R. O. Emerson et al.,2017
TrainingData	TestReal-HIP03004	Healthy	--	R. O. Emerson et al.,2017
TrainingData	TestReal-HIP03099	Healthy	--	R. O. Emerson et al.,2017
TrainingData	TestReal-HIP03107	Healthy	--	R. O. Emerson et al.,2017
TrainingData	TestReal-HIP03111	Healthy	--	R. O. Emerson et al.,2017
TrainingData	TestReal-HIP03125	Healthy	--	R. O. Emerson et al.,2017
TrainingData	TestReal-HIP03184	Healthy	--	R. O. Emerson et al.,2017
TrainingData	TestReal-HIP03197	Healthy	--	R. O. Emerson et al.,2017
TrainingData	TestReal-HIP03228	Healthy	--	R. O. Emerson et al.,2017
TrainingData	TestReal-HIP03236	Healthy	--	R. O. Emerson et al.,2017
TrainingData	TestReal-HIP03383	Healthy	--	R. O. Emerson et al.,2017
TrainingData	TestReal-HIP03385	Healthy	--	R. O. Emerson et al.,2017
TrainingData	TestReal-HIP03484	Healthy	--	R. O. Emerson et al.,2017
TrainingData	TestReal-HIP03494	Healthy	--	R. O. Emerson et al.,2017
TrainingData	TestReal-HIP03502	Healthy	--	R. O. Emerson et al.,2017
TrainingData	TestReal-HIP03505	Healthy	--	R. O. Emerson et al.,2017
TrainingData	TestReal-HIP03591	Healthy	--	R. O. Emerson et al.,2017
TrainingData	TestReal-HIP03592	Healthy	--	R. O. Emerson et al.,2017
TrainingData	TestReal-HIP03597	Healthy	--	R. O. Emerson et al.,2017
TrainingData	TestReal-HIP03651	Healthy	--	R. O. Emerson et al.,2017
TrainingData	TestReal-HIP03678	Healthy	--	R. O. Emerson et al.,2017
TrainingData	TestReal-HIP03685	Healthy	--	R. O. Emerson et al.,2017
TrainingData	TestReal-HIP03693	Healthy	--	R. O. Emerson et al.,2017
TrainingData	TestReal-HIP03732	Healthy	--	R. O. Emerson et al.,2017
TrainingData	TestReal-HIP03746	Healthy	--	R. O. Emerson et al.,2017
TrainingData	TestReal-HIP03812	Healthy	--	R. O. Emerson et al.,2017
TrainingData	TestReal-HIP03814	Healthy	--	R. O. Emerson et al.,2017
TrainingData	TestReal-HIP04471	Healthy	--	R. O. Emerson et al.,2017
TrainingData	Lung_TrainingData_Health_001	Healthy	--	Y. Xu et al.,2022
TrainingData	Lung_TrainingData_Health_002	Healthy	--	Y. Xu et al.,2022
TrainingData	Lung_TrainingData_Health_003	Healthy	--	Y. Xu et al.,2022
TrainingData	Lung_TrainingData_Health_004	Healthy	--	Y. Xu et al.,2022
TrainingData	Lung_TrainingData_Health_005	Healthy	--	Y. Xu et al.,2022
TrainingData	Lung_TrainingData_Health_006	Healthy	--	Y. Xu et al.,2022
TrainingData	Lung_TrainingData_Health_007	Healthy	--	Y. Xu et al.,2022
TrainingData	Lung_TrainingData_Health_008	Healthy	--	Y. Xu et al.,2022
TrainingData	Lung_TrainingData_Health_009	Healthy	--	Y. Xu et al.,2022
TrainingData	Lung_TrainingData_Health_010	Healthy	--	Y. Xu et al.,2022
TrainingData	Lung_TrainingData_Health_011	Healthy	--	Y. Xu et al.,2022
TrainingData	Lung_TrainingData_Health_012	Healthy	--	Y. Xu et al.,2022
TrainingData	Lung_TrainingData_Health_013	Healthy	--	Y. Xu et al.,2022
TrainingData	Lung_TrainingData_Health_014	Healthy	--	Y. Xu et al.,2022
TrainingData	Lung_TrainingData_Health_015	Healthy	--	Y. Xu et al.,2022
TrainingData	Lung_TrainingData_Health_016	Healthy	--	Y. Xu et al.,2022
TrainingData	Lung_TrainingData_Health_017	Healthy	--	Y. Xu et al.,2022
TrainingData	Lung_TrainingData_Health_018	Healthy	--	Y. Xu et al.,2022
TrainingData	Lung_TrainingData_Health_019	Healthy	--	Y. Xu et al.,2022
TrainingData	Lung_TrainingData_Health_020	Healthy	--	Y. Xu et al.,2022
TrainingData	Lung_TrainingData_Health_021	Healthy	--	Y. Xu et al.,2022
TrainingData	Lung_TrainingData_Health_022	Healthy	--	Y. Xu et al.,2022
TrainingData	Lung_TrainingData_Health_023	Healthy	--	Y. Xu et al.,2022
TrainingData	Lung_TrainingData_Health_024	Healthy	--	Y. Xu et al.,2022
TrainingData	Lung_TrainingData_Health_025	Healthy	--	Y. Xu et al.,2022
TrainingData	Lung_TrainingData_Health_026	Healthy	--	Y. Xu et al.,2022
TrainingData	Lung_TrainingData_Health_027	Healthy	--	Y. Xu et al.,2022
TrainingData	Lung_TrainingData_Health_028	Healthy	--	Y. Xu et al.,2022
TrainingData	Lung_TrainingData_Health_029	Healthy	--	Y. Xu et al.,2022
TrainingData	Lung_TrainingData_Health_030	Healthy	--	Y. Xu et al.,2022
TrainingData	Lung_TrainingData_Health_031	Healthy	--	Y. Xu et al.,2022
TrainingData	Lung_TrainingData_Health_032	Healthy	--	Y. Xu et al.,2022
TrainingData	Lung_TrainingData_Health_033	Healthy	--	Y. Xu et al.,2022
TrainingData	Lung_TrainingData_Health_034	Healthy	--	Y. Xu et al.,2022
TrainingData	Lung_TrainingData_Health_035	Healthy	--	Y. Xu et al.,2022
TrainingData	Lung_TrainingData_Health_036	Healthy	--	Y. Xu et al.,2022
TrainingData	Lung_TrainingData_Health_037	Healthy	--	Y. Xu et al.,2022
TrainingData	Lung_TrainingData_Health_038	Healthy	--	Y. Xu et al.,2022
TrainingData	Lung_TrainingData_Health_039	Healthy	--	Y. Xu et al.,2022
TrainingData	Lung_TrainingData_Health_040	Healthy	--	Y. Xu et al.,2022
TrainingData	Lung_TrainingData_Health_041	Healthy	--	Y. Xu et al.,2022
TrainingData	Lung_TrainingData_Health_042	Healthy	--	Y. Xu et al.,2022
TrainingData	Lung_TrainingData_Health_043	Healthy	--	Y. Xu et al.,2022
TrainingData	Lung_TrainingData_Health_044	Healthy	--	Y. Xu et al.,2022
TrainingData	Lung_TrainingData_Health_045	Healthy	--	Y. Xu et al.,2022
TrainingData	Lung_TrainingData_Health_046	Healthy	--	Y. Xu et al.,2022
TrainingData	Lung_TrainingData_Health_047	Healthy	--	Y. Xu et al.,2022
TrainingData	Lung_TrainingData_Health_048	Healthy	--	Y. Xu et al.,2022
TrainingData	Lung_TrainingData_Health_049	Healthy	--	Y. Xu et al.,2022
TrainingData	Lung_TrainingData_Health_050	Healthy	--	Y. Xu et al.,2022
TrainingData	Lung_TrainingData_Health_051	Healthy	--	Y. Xu et al.,2022
TrainingData	Lung_TrainingData_Health_052	Healthy	--	Y. Xu et al.,2022
TrainingData	Lung_TrainingData_Health_053	Healthy	--	Y. Xu et al.,2022
TrainingData	Lung_TrainingData_Health_054	Healthy	--	Y. Xu et al.,2022
TrainingData	Lung_TrainingData_Health_055	Healthy	--	Y. Xu et al.,2022
TrainingData	Lung_TrainingData_Health_056	Healthy	--	Y. Xu et al.,2022
TrainingData	Lung_TrainingData_Health_057	Healthy	--	Y. Xu et al.,2022
TrainingData	Lung_TrainingData_Health_058	Healthy	--	Y. Xu et al.,2022
TrainingData	Lung_TrainingData_Health_059	Healthy	--	Y. Xu et al.,2022
TrainingData	Lung_TrainingData_Health_060	Healthy	--	Y. Xu et al.,2022
TrainingData	Lung_TrainingData_Health_061	Healthy	--	Y. Xu et al.,2022
TrainingData	Lung_TrainingData_Health_062	Healthy	--	Y. Xu et al.,2022
TrainingData	Lung_TrainingData_Health_063	Healthy	--	Y. Xu et al.,2022
TrainingData	Lung_TrainingData_Health_064	Healthy	--	Y. Xu et al.,2022
TrainingData	Lung_TrainingData_Health_065	Healthy	--	Y. Xu et al.,2022
TrainingData	Lung_TrainingData_Health_066	Healthy	--	Y. Xu et al.,2022
TrainingData	Lung_TrainingData_Health_067	Healthy	--	Y. Xu et al.,2022
TrainingData	Lung_TrainingData_Health_068	Healthy	--	Y. Xu et al.,2022
TrainingData	Lung_TrainingData_Health_069	Healthy	--	Y. Xu et al.,2022
TrainingData	Lung_TrainingData_Health_070	Healthy	--	Y. Xu et al.,2022
TrainingData	Lung_TrainingData_Health_071	Healthy	--	Y. Xu et al.,2022
TrainingData	Lung_TrainingData_Health_072	Healthy	--	Y. Xu et al.,2022
TrainingData	Lung_TrainingData_Health_073	Healthy	--	Y. Xu et al.,2022
TrainingData	Lung_TrainingData_Health_074	Healthy	--	Y. Xu et al.,2022
TrainingData	Lung_TrainingData_Health_075	Healthy	--	Y. Xu et al.,2022
TrainingData	Lung_TrainingData_Health_076	Healthy	--	Y. Xu et al.,2022
TrainingData	Lung_TrainingData_Health_077	Healthy	--	Y. Xu et al.,2022
TrainingData	Lung_TrainingData_Health_078	Healthy	--	Y. Xu et al.,2022
TrainingData	Lung_TrainingData_Health_079	Healthy	--	Y. Xu et al.,2022
TrainingData	Lung_TrainingData_Health_080	Healthy	--	Y. Xu et al.,2022
TrainingData	Lung_TrainingData_Health_081	Healthy	--	Y. Xu et al.,2022
TrainingData	Lung_TrainingData_Health_082	Healthy	--	Y. Xu et al.,2022
TrainingData	Lung_TrainingData_Health_083	Healthy	--	Y. Xu et al.,2022
TrainingData	Lung_TrainingData_Health_084	Healthy	--	Y. Xu et al.,2022
TrainingData	Lung_TrainingData_Health_085	Healthy	--	Y. Xu et al.,2022
TrainingData	Lung_TrainingData_Health_086	Healthy	--	Y. Xu et al.,2022
TrainingData	Lung_TrainingData_Health_087	Healthy	--	Y. Xu et al.,2022
TrainingData	Lung_TrainingData_Health_088	Healthy	--	Y. Xu et al.,2022
TrainingData	Lung_TrainingData_Health_089	Healthy	--	Y. Xu et al.,2022
TrainingData	Lung_TrainingData_Health_090	Healthy	--	Y. Xu et al.,2022
TrainingData	Lung_TrainingData_Health_091	Healthy	--	Y. Xu et al.,2022
TrainingData	Lung_TrainingData_Health_092	Healthy	--	Y. Xu et al.,2022
TrainingData	Lung_TrainingData_Health_093	Healthy	--	Y. Xu et al.,2022
TrainingData	Lung_TrainingData_Health_094	Healthy	--	Y. Xu et al.,2022
TrainingData	Lung_TrainingData_Health_095	Healthy	--	Y. Xu et al.,2022
TrainingData	Lung_TrainingData_Health_096	Healthy	--	Y. Xu et al.,2022
TrainingData	Lung_TrainingData_Health_097	Healthy	--	Y. Xu et al.,2022
TrainingData	Lung_TrainingData_Health_098	Healthy	--	Y. Xu et al.,2022
TrainingData	Lung_TrainingData_Health_099	Healthy	--	Y. Xu et al.,2022
TrainingData	Lung_TrainingData_Health_100	Healthy	--	Y. Xu et al.,2022
TrainingData	Lung_TrainingData_Health_101	Healthy	--	Y. Xu et al.,2022
TrainingData	Lung_TrainingData_Health_102	Healthy	--	Y. Xu et al.,2022
TrainingData	Lung_TrainingData_Health_103	Healthy	--	Y. Xu et al.,2022
TrainingData	Lung_TrainingData_Health_104	Healthy	--	Y. Xu et al.,2022
TrainingData	Lung_TrainingData_Health_105	Healthy	--	Y. Xu et al.,2022
TrainingData	Lung_TrainingData_Health_106	Healthy	--	Y. Xu et al.,2022
TrainingData	Lung_TrainingData_Health_107	Healthy	--	Y. Xu et al.,2022
TrainingData	Lung_TrainingData_Health_108	Healthy	--	Y. Xu et al.,2022
TrainingData	Lung_TrainingData_Health_109	Healthy	--	Y. Xu et al.,2022
TrainingData	Lung_TrainingData_Health_110	Healthy	--	Y. Xu et al.,2022
TrainingData	Lung_TrainingData_Health_111	Healthy	--	Y. Xu et al.,2022
TrainingData	Lung_TrainingData_Health_112	Healthy	--	Y. Xu et al.,2022
TrainingData	Lung_TrainingData_Health_113	Healthy	--	Y. Xu et al.,2022
TrainingData	Lung_TrainingData_Health_114	Healthy	--	Y. Xu et al.,2022
TrainingData	Lung_TrainingData_Health_115	Healthy	--	Y. Xu et al.,2022
TrainingData	Lung_TrainingData_Health_116	Healthy	--	Y. Xu et al.,2022
TrainingData	Lung_TrainingData_Health_117	Healthy	--	Y. Xu et al.,2022
TrainingData	Lung_TrainingData_Health_118	Healthy	--	Y. Xu et al.,2022
TrainingData	Lung_TrainingData_Health_119	Healthy	--	Y. Xu et al.,2022
TrainingData	Lung_TrainingData_Health_120	Healthy	--	Y. Xu et al.,2022
TrainingData	Lung_TrainingData_Health_121	Healthy	--	Y. Xu et al.,2022
TrainingData	Lung_TrainingData_Health_122	Healthy	--	Y. Xu et al.,2022
TrainingData	Lung_TrainingData_Health_123	Healthy	--	Y. Xu et al.,2022
TrainingData	Lung_TrainingData_Health_124	Healthy	--	Y. Xu et al.,2022
TrainingData	Lung_TrainingData_Health_125	Healthy	--	Y. Xu et al.,2022
TrainingData	Lung_TrainingData_Health_126	Healthy	--	Y. Xu et al.,2022
TrainingData	Lung_TrainingData_Health_127	Healthy	--	Y. Xu et al.,2022
TrainingData	Lung_TrainingData_Health_128	Healthy	--	Y. Xu et al.,2022
TrainingData	Lung_TrainingData_Health_129	Healthy	--	Y. Xu et al.,2022
TrainingData	Lung_TrainingData_Health_130	Healthy	--	Y. Xu et al.,2022
TrainingData	Lung_TrainingData_Health_131	Healthy	--	Y. Xu et al.,2022
TrainingData	Lung_TrainingData_Health_132	Healthy	--	Y. Xu et al.,2022
TrainingData	Lung_TrainingData_Health_133	Healthy	--	Y. Xu et al.,2022
TrainingData	Lung_TrainingData_Health_134	Healthy	--	Y. Xu et al.,2022
TrainingData	Lung_TrainingData_Health_135	Healthy	--	Y. Xu et al.,2022
TrainingData	Lung_TrainingData_Health_136	Healthy	--	Y. Xu et al.,2022
TrainingData	Lung_TrainingData_Health_137	Healthy	--	Y. Xu et al.,2022
TrainingData	Lung_TrainingData_Health_138	Healthy	--	Y. Xu et al.,2022
TrainingData	Lung_TrainingData_Health_139	Healthy	--	Y. Xu et al.,2022
TrainingData	Lung_TrainingData_Health_140	Healthy	--	Y. Xu et al.,2022
TrainingData	Lung_TrainingData_Health_141	Healthy	--	Y. Xu et al.,2022
TrainingData	Lung_TrainingData_Health_142	Healthy	--	Y. Xu et al.,2022
TrainingData	Lung_TrainingData_Health_143	Healthy	--	Y. Xu et al.,2022
TrainingData	Lung_TrainingData_Health_144	Healthy	--	Y. Xu et al.,2022
TrainingData	Lung_TrainingData_Health_145	Healthy	--	Y. Xu et al.,2022
TrainingData	Lung_TrainingData_Health_146	Healthy	--	Y. Xu et al.,2022
TrainingData	Lung_TrainingData_Health_147	Healthy	--	Y. Xu et al.,2022
TrainingData	Lung_TrainingData_Health_148	Healthy	--	Y. Xu et al.,2022
TrainingData	Lung_TrainingData_Health_149	Healthy	--	Y. Xu et al.,2022
TrainingData	Lung_TrainingData_Health_150	Healthy	--	Y. Xu et al.,2022
TrainingData	Lung_TrainingData_Health_151	Healthy	--	Y. Xu et al.,2022
TrainingData	Lung_TrainingData_Health_152	Healthy	--	Y. Xu et al.,2022
TrainingData	Lung_TrainingData_Health_153	Healthy	--	Y. Xu et al.,2022
TrainingData	Lung_TrainingData_Health_154	Healthy	--	Y. Xu et al.,2022
TrainingData	Lung_TrainingData_Health_155	Healthy	--	Y. Xu et al.,2022
TrainingData	Lung_TrainingData_Health_156	Healthy	--	Y. Xu et al.,2022
TrainingData	Lung_TrainingData_Health_157	Healthy	--	Y. Xu et al.,2022
TrainingData	Lung_TrainingData_Health_158	Healthy	--	Y. Xu et al.,2022
TrainingData	Lung_TrainingData_Health_159	Healthy	--	Y. Xu et al.,2022
TrainingData	Lung_TrainingData_Health_160	Healthy	--	Y. Xu et al.,2022
TrainingData	Lung_TrainingData_Health_161	Healthy	--	Y. Xu et al.,2022
TrainingData	Lung_TrainingData_Health_162	Healthy	--	Y. Xu et al.,2022
TrainingData	Lung_TrainingData_Health_163	Healthy	--	Y. Xu et al.,2022
TrainingData	Lung_TrainingData_Health_164	Healthy	--	Y. Xu et al.,2022
TrainingData	Lung_TrainingData_Health_165	Healthy	--	Y. Xu et al.,2022
TrainingData	Lung_TrainingData_Health_166	Healthy	--	Y. Xu et al.,2022
TrainingData	Lung_TrainingData_Health_167	Healthy	--	Y. Xu et al.,2022
TrainingData	Lung_TrainingData_Health_168	Healthy	--	Y. Xu et al.,2022
TrainingData	Lung_TrainingData_Health_169	Healthy	--	Y. Xu et al.,2022
TrainingData	Lung_TrainingData_Health_170	Healthy	--	Y. Xu et al.,2022
TrainingData	Lung_TrainingData_Health_171	Healthy	--	Y. Xu et al.,2022
TrainingData	Lung_TrainingData_Health_172	Healthy	--	Y. Xu et al.,2022
TrainingData	Lung_TrainingData_Health_173	Healthy	--	Y. Xu et al.,2022
TrainingData	Lung_TrainingData_Health_174	Healthy	--	Y. Xu et al.,2022
TrainingData	Lung_TrainingData_Health_175	Healthy	--	Y. Xu et al.,2022
TrainingData	Lung_TrainingData_Health_176	Healthy	--	Y. Xu et al.,2022
TrainingData	Lung_TrainingData_Health_177	Healthy	--	Y. Xu et al.,2022
TrainingData	Lung_TrainingData_Health_178	Healthy	--	Y. Xu et al.,2022
TrainingData	Lung_TrainingData_Health_179	Healthy	--	Y. Xu et al.,2022
TrainingData	Lung_TrainingData_Health_180	Healthy	--	Y. Xu et al.,2022
TrainingData	Lung_TrainingData_Health_181	Healthy	--	Y. Xu et al.,2022
TrainingData	Lung_TrainingData_Health_182	Healthy	--	Y. Xu et al.,2022
TrainingData	Lung_TrainingData_Health_183	Healthy	--	Y. Xu et al.,2022
TrainingData	Lung_TrainingData_Health_184	Healthy	--	Y. Xu et al.,2022
TrainingData	Lung_TrainingData_Health_185	Healthy	--	Y. Xu et al.,2022
TrainingData	Lung_TrainingData_Health_186	Healthy	--	Y. Xu et al.,2022
TrainingData	Lung_TrainingData_Health_187	Healthy	--	Y. Xu et al.,2022
TrainingData	Lung_TrainingData_Health_188	Healthy	--	Y. Xu et al.,2022
TrainingData	Lung_TrainingData_Health_189	Healthy	--	Y. Xu et al.,2022
TrainingData	Lung_TrainingData_Health_190	Healthy	--	Y. Xu et al.,2022
TrainingData	Lung_TrainingData_Health_191	Healthy	--	Y. Xu et al.,2022
TrainingData	Lung_TrainingData_Health_192	Healthy	--	Y. Xu et al.,2022
TrainingData	Lung_TrainingData_Health_193	Healthy	--	Y. Xu et al.,2022
TrainingData	Lung_TrainingData_Health_194	Healthy	--	Y. Xu et al.,2022
TrainingData	Lung_TrainingData_Health_195	Healthy	--	Y. Xu et al.,2022
TrainingData	Lung_TrainingData_Health_196	Healthy	--	Y. Xu et al.,2022
TrainingData	Lung_TrainingData_Health_197	Healthy	--	Y. Xu et al.,2022
TrainingData	Lung_TrainingData_Health_198	Healthy	--	Y. Xu et al.,2022
TrainingData	Lung_TrainingData_Health_199	Healthy	--	Y. Xu et al.,2022
TrainingData	Lung_TrainingData_Health_200	Healthy	--	Y. Xu et al.,2022
TrainingData	Lung_TrainingData_Health_201	Healthy	--	Y. Xu et al.,2022
TrainingData	Lung_TrainingData_Health_202	Healthy	--	Y. Xu et al.,2022
TrainingData	Lung_TrainingData_Health_203	Healthy	--	Y. Xu et al.,2022
TrainingData	Lung_TrainingData_Health_204	Healthy	--	Y. Xu et al.,2022
TrainingData	Lung_TrainingData_Health_205	Healthy	--	Y. Xu et al.,2022
TrainingData	Lung_TrainingData_Health_206	Healthy	--	Y. Xu et al.,2022
TrainingData	Lung_TrainingData_Health_207	Healthy	--	Y. Xu et al.,2022
TrainingData	Lung_TrainingData_Health_208	Healthy	--	Y. Xu et al.,2022
TrainingData	Lung_TrainingData_Health_209	Healthy	--	Y. Xu et al.,2022
TrainingData	THCA_TrainingData_Health_001	Healthy	--	Y. Xu et al.,2022
TrainingData	THCA_TrainingData_Health_002	Healthy	--	Y. Xu et al.,2022
TrainingData	THCA_TrainingData_Health_003	Healthy	--	Y. Xu et al.,2022
TrainingData	THCA_TrainingData_Health_004	Healthy	--	Y. Xu et al.,2022
TrainingData	THCA_TrainingData_Health_005	Healthy	--	Y. Xu et al.,2022
TrainingData	THCA_TrainingData_Health_006	Healthy	--	Y. Xu et al.,2022
TrainingData	THCA_TrainingData_Health_007	Healthy	--	Y. Xu et al.,2022
TrainingData	THCA_TrainingData_Health_008	Healthy	--	Y. Xu et al.,2022
TrainingData	THCA_TrainingData_Health_009	Healthy	--	Y. Xu et al.,2022
TrainingData	THCA_TrainingData_Health_010	Healthy	--	Y. Xu et al.,2022
TrainingData	THCA_TrainingData_Health_011	Healthy	--	Y. Xu et al.,2022
TrainingData	THCA_TrainingData_Health_012	Healthy	--	Y. Xu et al.,2022
TrainingData	THCA_TrainingData_Health_013	Healthy	--	Y. Xu et al.,2022
TrainingData	THCA_TrainingData_Health_014	Healthy	--	Y. Xu et al.,2022
TrainingData	THCA_TrainingData_Health_015	Healthy	--	Y. Xu et al.,2022
TrainingData	THCA_TrainingData_Health_016	Healthy	--	Y. Xu et al.,2022
TrainingData	THCA_TrainingData_Health_017	Healthy	--	Y. Xu et al.,2022
TrainingData	THCA_TrainingData_Health_018	Healthy	--	Y. Xu et al.,2022
TrainingData	THCA_TrainingData_Health_019	Healthy	--	Y. Xu et al.,2022
TrainingData	THCA_TrainingData_Health_020	Healthy	--	Y. Xu et al.,2022
TrainingData	THCA_TrainingData_Health_021	Healthy	--	Y. Xu et al.,2022
TrainingData	THCA_TrainingData_Health_022	Healthy	--	Y. Xu et al.,2022
TrainingData	THCA_TrainingData_Health_023	Healthy	--	Y. Xu et al.,2022
TrainingData	THCA_TrainingData_Health_024	Healthy	--	Y. Xu et al.,2022
TrainingData	THCA_TrainingData_Health_025	Healthy	--	Y. Xu et al.,2022
TrainingData	THCA_TrainingData_Health_026	Healthy	--	Y. Xu et al.,2022
TrainingData	THCA_TrainingData_Health_027	Healthy	--	Y. Xu et al.,2022
TrainingData	THCA_TrainingData_Health_028	Healthy	--	Y. Xu et al.,2022
TrainingData	THCA_TrainingData_Health_029	Healthy	--	Y. Xu et al.,2022
TrainingData	THCA_TrainingData_Health_030	Healthy	--	Y. Xu et al.,2022
TrainingData	THCA_TrainingData_Health_031	Healthy	--	Y. Xu et al.,2022
TrainingData	THCA_TrainingData_Health_032	Healthy	--	Y. Xu et al.,2022
TrainingData	THCA_TrainingData_Health_033	Healthy	--	Y. Xu et al.,2022
TrainingData	THCA_TrainingData_Health_034	Healthy	--	Y. Xu et al.,2022
TrainingData	THCA_TrainingData_Health_035	Healthy	--	Y. Xu et al.,2022
TrainingData	THCA_TrainingData_Health_036	Healthy	--	Y. Xu et al.,2022
TrainingData	THCA_TrainingData_Health_037	Healthy	--	Y. Xu et al.,2022
TrainingData	THCA_TrainingData_Health_038	Healthy	--	Y. Xu et al.,2022
TrainingData	THCA_TrainingData_Health_039	Healthy	--	Y. Xu et al.,2022
TrainingData	THCA_TrainingData_Health_040	Healthy	--	Y. Xu et al.,2022
TrainingData	THCA_TrainingData_Health_041	Healthy	--	Y. Xu et al.,2022
TrainingData	THCA_TrainingData_Health_042	Healthy	--	Y. Xu et al.,2022
TrainingData	THCA_TrainingData_Health_043	Healthy	--	Y. Xu et al.,2022
TrainingData	THCA_TrainingData_Health_044	Healthy	--	Y. Xu et al.,2022
TrainingData	THCA_TrainingData_Health_045	Healthy	--	Y. Xu et al.,2022
TrainingData	THCA_TrainingData_Health_046	Healthy	--	Y. Xu et al.,2022
TrainingData	THCA_TrainingData_Health_047	Healthy	--	Y. Xu et al.,2022
TrainingData	THCA_TrainingData_Health_048	Healthy	--	Y. Xu et al.,2022
TrainingData	THCA_TrainingData_Health_049	Healthy	--	Y. Xu et al.,2022
TrainingData	THCA_TrainingData_Health_050	Healthy	--	Y. Xu et al.,2022
TrainingData	THCA_TrainingData_Health_051	Healthy	--	Y. Xu et al.,2022
TrainingData	THCA_TrainingData_Health_052	Healthy	--	Y. Xu et al.,2022
TrainingData	THCA_TrainingData_Health_053	Healthy	--	Y. Xu et al.,2022
TrainingData	THCA_TrainingData_Health_054	Healthy	--	Y. Xu et al.,2022
TrainingData	THCA_TrainingData_Health_055	Healthy	--	Y. Xu et al.,2022
TrainingData	THCA_TrainingData_Health_056	Healthy	--	Y. Xu et al.,2022
TrainingData	THCA_TrainingData_Health_057	Healthy	--	Y. Xu et al.,2022
TrainingData	THCA_TrainingData_Health_058	Healthy	--	Y. Xu et al.,2022
TrainingData	THCA_TrainingData_Health_059	Healthy	--	Y. Xu et al.,2022
TrainingData	THCA_TrainingData_Health_060	Healthy	--	Y. Xu et al.,2022
TrainingData	THCA_TrainingData_Health_061	Healthy	--	Y. Xu et al.,2022
TrainingData	THCA_TrainingData_Health_062	Healthy	--	Y. Xu et al.,2022
TrainingData	THCA_TrainingData_Health_063	Healthy	--	Y. Xu et al.,2022
TrainingData	THCA_TrainingData_Health_064	Healthy	--	Y. Xu et al.,2022
TrainingData	THCA_TrainingData_Health_065	Healthy	--	Y. Xu et al.,2022
TrainingData	THCA_TrainingData_Health_066	Healthy	--	Y. Xu et al.,2022
TrainingData	THCA_TrainingData_Health_067	Healthy	--	Y. Xu et al.,2022
TrainingData	THCA_TrainingData_Health_068	Healthy	--	Y. Xu et al.,2022
TrainingData	THCA_TrainingData_Health_069	Healthy	--	Y. Xu et al.,2022
TrainingData	THCA_TrainingData_Health_070	Healthy	--	Y. Xu et al.,2022
TrainingData	THCA_TrainingData_Health_071	Healthy	--	Y. Xu et al.,2022
TrainingData	THCA_TrainingData_Health_072	Healthy	--	Y. Xu et al.,2022
TrainingData	THCA_TrainingData_Health_073	Healthy	--	Y. Xu et al.,2022
TrainingData	THCA_TrainingData_Health_074	Healthy	--	Y. Xu et al.,2022
TrainingData	THCA_TrainingData_Health_075	Healthy	--	Y. Xu et al.,2022
TrainingData	THCA_TrainingData_Health_076	Healthy	--	Y. Xu et al.,2022
TrainingData	THCA_TrainingData_Health_077	Healthy	--	Y. Xu et al.,2022
TrainingData	THCA_TrainingData_Health_078	Healthy	--	Y. Xu et al.,2022
TrainingData	THCA_TrainingData_Health_079	Healthy	--	Y. Xu et al.,2022
TrainingData	THCA_TrainingData_Health_080	Healthy	--	Y. Xu et al.,2022
TrainingData	THCA_TrainingData_Health_081	Healthy	--	Y. Xu et al.,2022
TrainingData	THCA_TrainingData_Health_082	Healthy	--	Y. Xu et al.,2022
TrainingData	THCA_TrainingData_Health_083	Healthy	--	Y. Xu et al.,2022
TrainingData	THCA_TrainingData_Health_084	Healthy	--	Y. Xu et al.,2022
TrainingData	THCA_TrainingData_Health_085	Healthy	--	Y. Xu et al.,2022
TrainingData	THCA_TrainingData_Health_086	Healthy	--	Y. Xu et al.,2022
TrainingData	THCA_TrainingData_Health_087	Healthy	--	Y. Xu et al.,2022
TrainingData	THCA_TrainingData_Health_088	Healthy	--	Y. Xu et al.,2022
TrainingData	THCA_TrainingData_Health_089	Healthy	--	Y. Xu et al.,2022
TrainingData	THCA_TrainingData_Health_090	Healthy	--	Y. Xu et al.,2022
TrainingData	THCA_TrainingData_Health_091	Healthy	--	Y. Xu et al.,2022
TrainingData	THCA_TrainingData_Health_092	Healthy	--	Y. Xu et al.,2022
TrainingData	THCA_TrainingData_Health_093	Healthy	--	Y. Xu et al.,2022
TrainingData	THCA_TrainingData_Health_094	Healthy	--	Y. Xu et al.,2022
TrainingData	THCA_TrainingData_Health_095	Healthy	--	Y. Xu et al.,2022
TrainingData	THCA_TrainingData_Health_096	Healthy	--	Y. Xu et al.,2022
TrainingData	THCA_TrainingData_Health_097	Healthy	--	Y. Xu et al.,2022
TrainingData	THCA_TrainingData_Health_098	Healthy	--	Y. Xu et al.,2022
TrainingData	THCA_TrainingData_Health_099	Healthy	--	Y. Xu et al.,2022
TrainingData	THCA_TrainingData_Health_100	Healthy	--	Y. Xu et al.,2022
TrainingData	THCA_TrainingData_Health_101	Healthy	--	Y. Xu et al.,2022
TrainingData	THCA_TrainingData_Health_102	Healthy	--	Y. Xu et al.,2022
TrainingData	THCA_TrainingData_Health_103	Healthy	--	Y. Xu et al.,2022
TrainingData	THCA_TrainingData_Health_104	Healthy	--	Y. Xu et al.,2022
TrainingData	THCA_TrainingData_Health_105	Healthy	--	Y. Xu et al.,2022
TrainingData	THCA_TrainingData_Health_106	Healthy	--	Y. Xu et al.,2022
TrainingData	THCA_TrainingData_Health_107	Healthy	--	Y. Xu et al.,2022
TrainingData	THCA_TrainingData_Health_108	Healthy	--	Y. Xu et al.,2022
TrainingData	THCA_TrainingData_Health_109	Healthy	--	Y. Xu et al.,2022
TrainingData	THCA_TrainingData_Health_110	Healthy	--	Y. Xu et al.,2022
TrainingData	THCA_TrainingData_Health_111	Healthy	--	Y. Xu et al.,2022
TrainingData	THCA_TrainingData_Health_112	Healthy	--	Y. Xu et al.,2022
TrainingData	THCA_TrainingData_Health_113	Healthy	--	Y. Xu et al.,2022
TrainingData	THCA_TrainingData_Health_114	Healthy	--	Y. Xu et al.,2022
TrainingData	THCA_TrainingData_Health_115	Healthy	--	Y. Xu et al.,2022
TrainingData	THCA_TrainingData_Health_116	Healthy	--	Y. Xu et al.,2022
TrainingData	THCA_TrainingData_Health_117	Healthy	--	Y. Xu et al.,2022
TrainingData	THCA_TrainingData_Health_118	Healthy	--	Y. Xu et al.,2022
TrainingData	THCA_TrainingData_Health_119	Healthy	--	Y. Xu et al.,2022
TrainingData	THCA_TrainingData_Health_120	Healthy	--	Y. Xu et al.,2022
TrainingData	THCA_TrainingData_Health_121	Healthy	--	Y. Xu et al.,2022
TrainingData	THCA_TrainingData_Health_122	Healthy	--	Y. Xu et al.,2022
TrainingData	THCA_TrainingData_Health_123	Healthy	--	Y. Xu et al.,2022
TrainingData	THCA_TrainingData_Health_124	Healthy	--	Y. Xu et al.,2022
TrainingData	THCA_TrainingData_Health_125	Healthy	--	Y. Xu et al.,2022
TrainingData	THCA_TrainingData_Health_126	Healthy	--	Y. Xu et al.,2022
TrainingData	THCA_TrainingData_Health_127	Healthy	--	Y. Xu et al.,2022
TrainingData	THCA_TrainingData_Health_128	Healthy	--	Y. Xu et al.,2022
TrainingData	THCA_TrainingData_Health_129	Healthy	--	Y. Xu et al.,2022
TrainingData	THCA_TrainingData_Health_130	Healthy	--	Y. Xu et al.,2022
TrainingData	THCA_TrainingData_Health_131	Healthy	--	Y. Xu et al.,2022
TrainingData	THCA_TrainingData_Health_132	Healthy	--	Y. Xu et al.,2022
TrainingData	THCA_TrainingData_Health_133	Healthy	--	Y. Xu et al.,2022
TrainingData	THCA_TrainingData_Health_134	Healthy	--	Y. Xu et al.,2022
TrainingData	THCA_TrainingData_Health_135	Healthy	--	Y. Xu et al.,2022
TrainingData	THCA_TrainingData_Health_136	Healthy	--	Y. Xu et al.,2022
TrainingData	THCA_TrainingData_Health_137	Healthy	--	Y. Xu et al.,2022
TrainingData	THCA_TrainingData_Health_138	Healthy	--	Y. Xu et al.,2022
TrainingData	THCA_TrainingData_Health_139	Healthy	--	Y. Xu et al.,2022
TrainingData	THCA_TrainingData_Health_140	Healthy	--	Y. Xu et al.,2022
TrainingData	THCA_TrainingData_Health_141	Healthy	--	Y. Xu et al.,2022
TrainingData	THCA_TrainingData_Health_142	Healthy	--	Y. Xu et al.,2022
TrainingData	THCA_TrainingData_Health_143	Healthy	--	Y. Xu et al.,2022
TrainingData	THCA_TrainingData_Health_144	Healthy	--	Y. Xu et al.,2022
TrainingData	THCA_TrainingData_Health_145	Healthy	--	Y. Xu et al.,2022
TrainingData	THCA_TrainingData_Health_146	Healthy	--	Y. Xu et al.,2022
TrainingData	THCA_TrainingData_Health_147	Healthy	--	Y. Xu et al.,2022
TrainingData	THCA_TrainingData_Health_148	Healthy	--	Y. Xu et al.,2022
TrainingData	THCA_TrainingData_Health_149	Healthy	--	Y. Xu et al.,2022
TrainingData	THCA_TrainingData_Health_150	Healthy	--	Y. Xu et al.,2022
TrainingData	THCA_TrainingData_Health_151	Healthy	--	Y. Xu et al.,2022
TrainingData	THCA_TrainingData_Health_152	Healthy	--	Y. Xu et al.,2022
TrainingData	THCA_TrainingData_Health_153	Healthy	--	Y. Xu et al.,2022
TrainingData	THCA_TrainingData_Health_154	Healthy	--	Y. Xu et al.,2022
TrainingData	THCA_TrainingData_Health_155	Healthy	--	Y. Xu et al.,2022
TrainingData	THCA_TrainingData_Health_156	Healthy	--	Y. Xu et al.,2022
TrainingData	THCA_TrainingData_Health_157	Healthy	--	Y. Xu et al.,2022
TrainingData	THCA_TrainingData_Health_158	Healthy	--	Y. Xu et al.,2022
TrainingData	THCA_TrainingData_Health_159	Healthy	--	Y. Xu et al.,2022
TrainingData	THCA_TrainingData_Health_160	Healthy	--	Y. Xu et al.,2022
TrainingData	THCA_TrainingData_Health_161	Healthy	--	Y. Xu et al.,2022
TrainingData	THCA_TrainingData_Health_162	Healthy	--	Y. Xu et al.,2022
TrainingData	THCA_TrainingData_Health_163	Healthy	--	Y. Xu et al.,2022
TrainingData	THCA_TrainingData_Health_164	Healthy	--	Y. Xu et al.,2022
TrainingData	THCA_TrainingData_Health_165	Healthy	--	Y. Xu et al.,2022
TrainingData	THCA_TrainingData_Health_166	Healthy	--	Y. Xu et al.,2022
TrainingData	THCA_TrainingData_Health_167	Healthy	--	Y. Xu et al.,2022
TrainingData	THCA_TrainingData_Health_168	Healthy	--	Y. Xu et al.,2022
TrainingData	THCA_TrainingData_Health_169	Healthy	--	Y. Xu et al.,2022
TrainingData	THCA_TrainingData_Health_170	Healthy	--	Y. Xu et al.,2022
TrainingData	THCA_TrainingData_Health_171	Healthy	--	Y. Xu et al.,2022
TrainingData	THCA_TrainingData_Health_172	Healthy	--	Y. Xu et al.,2022
TrainingData	THCA_TrainingData_Health_173	Healthy	--	Y. Xu et al.,2022
TrainingData	THCA_TrainingData_Health_174	Healthy	--	Y. Xu et al.,2022
TrainingData	THCA_TrainingData_Health_175	Healthy	--	Y. Xu et al.,2022
TrainingData	THCA_TrainingData_Health_176	Healthy	--	Y. Xu et al.,2022
TrainingData	THCA_TrainingData_Health_177	Healthy	--	Y. Xu et al.,2022
TrainingData	THCA_TrainingData_Health_178	Healthy	--	Y. Xu et al.,2022
TrainingData	THCA_TrainingData_Health_179	Healthy	--	Y. Xu et al.,2022
TrainingData	THCA_TrainingData_Health_180	Healthy	--	Y. Xu et al.,2022
TrainingData	THCA_TrainingData_Health_181	Healthy	--	Y. Xu et al.,2022
TrainingData	THCA_TrainingData_Health_182	Healthy	--	Y. Xu et al.,2022
TrainingData	THCA_TrainingData_Health_183	Healthy	--	Y. Xu et al.,2022
TrainingData	THCA_TrainingData_Health_184	Healthy	--	Y. Xu et al.,2022
TrainingData	THCA_TrainingData_Health_185	Healthy	--	Y. Xu et al.,2022
TrainingData	THCA_TrainingData_Health_186	Healthy	--	Y. Xu et al.,2022
TrainingData	THCA_TrainingData_Health_187	Healthy	--	Y. Xu et al.,2022
TrainingData	THCA_TrainingData_Health_188	Healthy	--	Y. Xu et al.,2022
TrainingData	THCA_TrainingData_Health_189	Healthy	--	Y. Xu et al.,2022
TrainingData	THCA_TrainingData_Health_190	Healthy	--	Y. Xu et al.,2022
TrainingData	THCA_TrainingData_Health_191	Healthy	--	Y. Xu et al.,2022
TrainingData	THCA_TrainingData_Health_192	Healthy	--	Y. Xu et al.,2022
TrainingData	THCA_TrainingData_Health_193	Healthy	--	Y. Xu et al.,2022
TrainingData	THCA_TrainingData_Health_194	Healthy	--	Y. Xu et al.,2022
TrainingData	THCA_TrainingData_Health_195	Healthy	--	Y. Xu et al.,2022
TrainingData	THCA_TrainingData_Health_196	Healthy	--	Y. Xu et al.,2022
TrainingData	THCA_TrainingData_Health_197	Healthy	--	Y. Xu et al.,2022
TrainingData	THCA_TrainingData_Health_198	Healthy	--	Y. Xu et al.,2022
TrainingData	THCA_TrainingData_Health_199	Healthy	--	Y. Xu et al.,2022
TrainingData	THCA_TrainingData_Health_200	Healthy	--	Y. Xu et al.,2022
TrainingData	THCA_TrainingData_Health_201	Healthy	--	Y. Xu et al.,2022
TrainingData	THCA_TrainingData_Health_202	Healthy	--	Y. Xu et al.,2022
TrainingData	THCA_TrainingData_Health_203	Healthy	--	Y. Xu et al.,2022
TrainingData	THCA_TrainingData_Health_204	Healthy	--	Y. Xu et al.,2022
TrainingData	THCA_TrainingData_Health_205	Healthy	--	Y. Xu et al.,2022
TrainingData	THCA_TrainingData_Health_206	Healthy	--	Y. Xu et al.,2022
TrainingData	THCA_TrainingData_Health_207	Healthy	--	Y. Xu et al.,2022
TrainingData	THCA_TrainingData_Health_208	Healthy	--	Y. Xu et al.,2022
TrainingData	THCA_TrainingData_Health_209	Healthy	--	Y. Xu et al.,2022
TrainingData	THCA_TrainingData_Health_210	Healthy	--	Y. Xu et al.,2022
TrainingData	THCA_TrainingData_Health_211	Healthy	--	Y. Xu et al.,2022
TrainingData	THCA_TrainingData_Health_212	Healthy	--	Y. Xu et al.,2022
TrainingData	THCA_TrainingData_Health_213	Healthy	--	Y. Xu et al.,2022
TrainingData	THCA_TrainingData_Health_214	Healthy	--	Y. Xu et al.,2022
TrainingData	ERR3445106	Patient	AML	PRJEB33490
TrainingData	ERR3445113	Patient	AML	PRJEB33490
TrainingData	ERR3445118	Patient	AML	PRJEB33490
TrainingData	ERR3445123	Patient	AML	PRJEB33490
TrainingData	ERR3445127	Patient	AML	PRJEB33490
TrainingData	SRR2549133	Patient	BRCA	PRJNA297261
TrainingData	SRR2549136	Patient	BRCA	PRJNA297261
TrainingData	SRR2549140	Patient	BRCA	PRJNA297261
TrainingData	SRR2549144	Patient	BRCA	PRJNA297261
TrainingData	SRR2549146	Patient	BRCA	PRJNA297261
TrainingData	ERR3445120	Patient	CLL	PRJEB33490
TrainingData	ERR3445124	Patient	CLL	PRJEB33490
TrainingData	ERR3445125	Patient	CLL	PRJEB33490
TrainingData	ERR3445132	Patient	CLL	PRJEB33490
TrainingData	ERR3445134	Patient	CLL	PRJEB33490
TrainingData	ERR3445136	Patient	CLL	PRJEB33490
TrainingData	ERR3445137	Patient	CLL	PRJEB33490
TrainingData	ERR3445139	Patient	CLL	PRJEB33490
TrainingData	ERR3445140	Patient	CLL	PRJEB33490
TrainingData	ERR3445141	Patient	CLL	PRJEB33490
TrainingData	ERR3445143	Patient	CLL	PRJEB33490
TrainingData	ERR3445144	Patient	CLL	PRJEB33490
TrainingData	ERR3445146	Patient	CLL	PRJEB33490
TrainingData	ERR3445151	Patient	CLL	PRJEB33490
TrainingData	ERR3445152	Patient	CLL	PRJEB33490
TrainingData	ERR3445154	Patient	CLL	PRJEB33490
TrainingData	ERR3445155	Patient	CLL	PRJEB33490
TrainingData	ERR3445158	Patient	CLL	PRJEB33490
TrainingData	ERR3445160	Patient	CLL	PRJEB33490
TrainingData	ERR3445163	Patient	CLL	PRJEB33490
TrainingData	ERR3445164	Patient	CLL	PRJEB33490
TrainingData	ERR3445167	Patient	CLL	PRJEB33490
TrainingData	ERR3445168	Patient	CLL	PRJEB33490
TrainingData	ERR3445169	Patient	CLL	PRJEB33490
TrainingData	ERR3445170	Patient	CLL	PRJEB33490
TrainingData	ERR3445171	Patient	CLL	PRJEB33490
TrainingData	ERR3445173	Patient	CLL	PRJEB33490
TrainingData	ERR3445174	Patient	CLL	PRJEB33490
TrainingData	ERR3445175	Patient	CLL	PRJEB33490
TrainingData	ERR3445180	Patient	CLL	PRJEB33490
TrainingData	ERR3445184	Patient	CLL	PRJEB33490
TrainingData	ERR3445185	Patient	CLL	PRJEB33490
TrainingData	ERR3445186	Patient	CLL	PRJEB33490
TrainingData	ERR3445188	Patient	CLL	PRJEB33490
TrainingData	ERR3445191	Patient	CLL	PRJEB33490
TrainingData	ERR3445192	Patient	CLL	PRJEB33490
TrainingData	ERR3445193	Patient	CLL	PRJEB33490
TrainingData	ERR3445194	Patient	CLL	PRJEB33490
TrainingData	ERR3445197	Patient	CLL	PRJEB33490
TrainingData	ERR3445200	Patient	CLL	PRJEB33490
TrainingData	ERR3445201	Patient	CLL	PRJEB33490
TrainingData	ERR3445202	Patient	CLL	PRJEB33490
TrainingData	ERR3445203	Patient	CLL	PRJEB33490
TrainingData	ERR3445205	Patient	CLL	PRJEB33490
TrainingData	Lung_TrainingData_Patient_001	Patient	Lung	M. Li et al.,2021
TrainingData	Lung_TrainingData_Patient_002	Patient	Lung	M. Li et al.,2021
TrainingData	Lung_TrainingData_Patient_003	Patient	Lung	M. Li et al.,2021
TrainingData	Lung_TrainingData_Patient_004	Patient	Lung	M. Li et al.,2021
TrainingData	Lung_TrainingData_Patient_005	Patient	Lung	M. Li et al.,2021
TrainingData	Lung_TrainingData_Patient_006	Patient	Lung	M. Li et al.,2021
TrainingData	Lung_TrainingData_Patient_007	Patient	Lung	M. Li et al.,2021
TrainingData	Lung_TrainingData_Patient_008	Patient	Lung	M. Li et al.,2021
TrainingData	Lung_TrainingData_Patient_009	Patient	Lung	M. Li et al.,2021
TrainingData	Lung_TrainingData_Patient_010	Patient	Lung	M. Li et al.,2021
TrainingData	Lung_TrainingData_Patient_011	Patient	Lung	M. Li et al.,2021
TrainingData	Lung_TrainingData_Patient_012	Patient	Lung	M. Li et al.,2021
TrainingData	Lung_TrainingData_Patient_013	Patient	Lung	M. Li et al.,2021
TrainingData	Lung_TrainingData_Patient_014	Patient	Lung	M. Li et al.,2021
TrainingData	Lung_TrainingData_Patient_015	Patient	Lung	M. Li et al.,2021
TrainingData	Lung_TrainingData_Patient_016	Patient	Lung	M. Li et al.,2021
TrainingData	Lung_TrainingData_Patient_017	Patient	Lung	M. Li et al.,2021
TrainingData	Lung_TrainingData_Patient_018	Patient	Lung	M. Li et al.,2021
TrainingData	Lung_TrainingData_Patient_019	Patient	Lung	M. Li et al.,2021
TrainingData	Lung_TrainingData_Patient_020	Patient	Lung	M. Li et al.,2021
TrainingData	Lung_TrainingData_Patient_021	Patient	Lung	M. Li et al.,2021
TrainingData	Lung_TrainingData_Patient_022	Patient	Lung	M. Li et al.,2021
TrainingData	Lung_TrainingData_Patient_023	Patient	Lung	M. Li et al.,2021
TrainingData	Lung_TrainingData_Patient_024	Patient	Lung	M. Li et al.,2021
TrainingData	Lung_TrainingData_Patient_025	Patient	Lung	M. Li et al.,2021
TrainingData	Lung_TrainingData_Patient_026	Patient	Lung	M. Li et al.,2021
TrainingData	Lung_TrainingData_Patient_027	Patient	Lung	M. Li et al.,2021
TrainingData	Lung_TrainingData_Patient_028	Patient	Lung	M. Li et al.,2021
TrainingData	Lung_TrainingData_Patient_029	Patient	Lung	M. Li et al.,2021
TrainingData	Lung_TrainingData_Patient_030	Patient	Lung	M. Li et al.,2021
TrainingData	Lung_TrainingData_Patient_031	Patient	Lung	M. Li et al.,2021
TrainingData	Lung_TrainingData_Patient_032	Patient	Lung	M. Li et al.,2021
TrainingData	Lung_TrainingData_Patient_033	Patient	Lung	M. Li et al.,2021
TrainingData	Lung_TrainingData_Patient_034	Patient	Lung	M. Li et al.,2021
TrainingData	Lung_TrainingData_Patient_035	Patient	Lung	M. Li et al.,2021
TrainingData	Lung_TrainingData_Patient_036	Patient	Lung	M. Li et al.,2021
TrainingData	Lung_TrainingData_Patient_037	Patient	Lung	M. Li et al.,2021
TrainingData	Lung_TrainingData_Patient_038	Patient	Lung	M. Li et al.,2021
TrainingData	Lung_TrainingData_Patient_039	Patient	Lung	M. Li et al.,2021
TrainingData	Lung_TrainingData_Patient_040	Patient	Lung	M. Li et al.,2021
TrainingData	Lung_TrainingData_Patient_041	Patient	Lung	M. Li et al.,2021
TrainingData	Lung_TrainingData_Patient_042	Patient	Lung	M. Li et al.,2021
TrainingData	Lung_TrainingData_Patient_043	Patient	Lung	M. Li et al.,2021
TrainingData	Lung_TrainingData_Patient_044	Patient	Lung	M. Li et al.,2021
TrainingData	Lung_TrainingData_Patient_045	Patient	Lung	M. Li et al.,2021
TrainingData	Lung_TrainingData_Patient_046	Patient	Lung	M. Li et al.,2021
TrainingData	Lung_TrainingData_Patient_047	Patient	Lung	M. Li et al.,2021
TrainingData	Lung_TrainingData_Patient_048	Patient	Lung	M. Li et al.,2021
TrainingData	Lung_TrainingData_Patient_049	Patient	Lung	M. Li et al.,2021
TrainingData	Lung_TrainingData_Patient_050	Patient	Lung	M. Li et al.,2021
TrainingData	Lung_TrainingData_Patient_051	Patient	Lung	M. Li et al.,2021
TrainingData	Lung_TrainingData_Patient_052	Patient	Lung	M. Li et al.,2021
TrainingData	Lung_TrainingData_Patient_053	Patient	Lung	M. Li et al.,2021
TrainingData	Lung_TrainingData_Patient_054	Patient	Lung	M. Li et al.,2021
TrainingData	Lung_TrainingData_Patient_055	Patient	Lung	M. Li et al.,2021
TrainingData	Lung_TrainingData_Patient_056	Patient	Lung	M. Li et al.,2021
TrainingData	Lung_TrainingData_Patient_057	Patient	Lung	M. Li et al.,2021
TrainingData	Lung_TrainingData_Patient_058	Patient	Lung	M. Li et al.,2021
TrainingData	Lung_TrainingData_Patient_059	Patient	Lung	M. Li et al.,2021
TrainingData	Lung_TrainingData_Patient_060	Patient	Lung	M. Li et al.,2021
TrainingData	Lung_TrainingData_Patient_061	Patient	Lung	M. Li et al.,2021
TrainingData	Lung_TrainingData_Patient_062	Patient	Lung	M. Li et al.,2021
TrainingData	Lung_TrainingData_Patient_063	Patient	Lung	M. Li et al.,2021
TrainingData	Lung_TrainingData_Patient_064	Patient	Lung	M. Li et al.,2021
TrainingData	Lung_TrainingData_Patient_065	Patient	Lung	M. Li et al.,2021
TrainingData	Lung_TrainingData_Patient_066	Patient	Lung	M. Li et al.,2021
TrainingData	Lung_TrainingData_Patient_067	Patient	Lung	M. Li et al.,2021
TrainingData	Lung_TrainingData_Patient_068	Patient	Lung	M. Li et al.,2021
TrainingData	Lung_TrainingData_Patient_069	Patient	Lung	M. Li et al.,2021
TrainingData	Lung_TrainingData_Patient_070	Patient	Lung	M. Li et al.,2021
TrainingData	Lung_TrainingData_Patient_071	Patient	Lung	M. Li et al.,2021
TrainingData	Lung_TrainingData_Patient_072	Patient	Lung	M. Li et al.,2021
TrainingData	Lung_TrainingData_Patient_073	Patient	Lung	M. Li et al.,2021
TrainingData	Lung_TrainingData_Patient_074	Patient	Lung	M. Li et al.,2021
TrainingData	Lung_TrainingData_Patient_075	Patient	Lung	M. Li et al.,2021
TrainingData	Lung_TrainingData_Patient_076	Patient	Lung	M. Li et al.,2021
TrainingData	Lung_TrainingData_Patient_077	Patient	Lung	M. Li et al.,2021
TrainingData	Lung_TrainingData_Patient_078	Patient	Lung	M. Li et al.,2021
TrainingData	Lung_TrainingData_Patient_079	Patient	Lung	M. Li et al.,2021
TrainingData	Lung_TrainingData_Patient_080	Patient	Lung	M. Li et al.,2021
TrainingData	Lung_TrainingData_Patient_081	Patient	Lung	M. Li et al.,2021
TrainingData	Lung_TrainingData_Patient_082	Patient	Lung	M. Li et al.,2021
TrainingData	Lung_TrainingData_Patient_083	Patient	Lung	M. Li et al.,2021
TrainingData	Lung_TrainingData_Patient_084	Patient	Lung	M. Li et al.,2021
TrainingData	Lung_TrainingData_Patient_085	Patient	Lung	M. Li et al.,2021
TrainingData	Lung_TrainingData_Patient_086	Patient	Lung	M. Li et al.,2021
TrainingData	Lung_TrainingData_Patient_087	Patient	Lung	M. Li et al.,2021
TrainingData	Lung_TrainingData_Patient_088	Patient	Lung	M. Li et al.,2021
TrainingData	Lung_TrainingData_Patient_089	Patient	Lung	M. Li et al.,2021
TrainingData	Lung_TrainingData_Patient_090	Patient	Lung	M. Li et al.,2021
TrainingData	Lung_TrainingData_Patient_091	Patient	Lung	M. Li et al.,2021
TrainingData	Lung_TrainingData_Patient_092	Patient	Lung	M. Li et al.,2021
TrainingData	Lung_TrainingData_Patient_093	Patient	Lung	M. Li et al.,2021
TrainingData	Lung_TrainingData_Patient_094	Patient	Lung	M. Li et al.,2021
TrainingData	Lung_TrainingData_Patient_095	Patient	Lung	M. Li et al.,2021
TrainingData	Lung_TrainingData_Patient_096	Patient	Lung	M. Li et al.,2021
TrainingData	Lung_TrainingData_Patient_097	Patient	Lung	M. Li et al.,2021
TrainingData	Lung_TrainingData_Patient_098	Patient	Lung	M. Li et al.,2021
TrainingData	Lung_TrainingData_Patient_099	Patient	Lung	M. Li et al.,2021
TrainingData	Lung_TrainingData_Patient_100	Patient	Lung	M. Li et al.,2021
TrainingData	Lung_TrainingData_Patient_101	Patient	Lung	M. Li et al.,2021
TrainingData	Lung_TrainingData_Patient_102	Patient	Lung	M. Li et al.,2021
TrainingData	Lung_TrainingData_Patient_103	Patient	Lung	M. Li et al.,2021
TrainingData	Lung_TrainingData_Patient_104	Patient	Lung	M. Li et al.,2021
TrainingData	Lung_TrainingData_Patient_105	Patient	Lung	M. Li et al.,2021
TrainingData	Lung_TrainingData_Patient_106	Patient	Lung	M. Li et al.,2021
TrainingData	Lung_TrainingData_Patient_107	Patient	Lung	M. Li et al.,2021
TrainingData	Lung_TrainingData_Patient_108	Patient	Lung	M. Li et al.,2021
TrainingData	Lung_TrainingData_Patient_109	Patient	Lung	M. Li et al.,2021
TrainingData	Lung_TrainingData_Patient_110	Patient	Lung	M. Li et al.,2021
TrainingData	Lung_TrainingData_Patient_111	Patient	Lung	M. Li et al.,2021
TrainingData	Lung_TrainingData_Patient_112	Patient	Lung	M. Li et al.,2021
TrainingData	Lung_TrainingData_Patient_113	Patient	Lung	M. Li et al.,2021
TrainingData	Lung_TrainingData_Patient_114	Patient	Lung	M. Li et al.,2021
TrainingData	Lung_TrainingData_Patient_115	Patient	Lung	M. Li et al.,2021
TrainingData	Lung_TrainingData_Patient_116	Patient	Lung	M. Li et al.,2021
TrainingData	Lung_TrainingData_Patient_117	Patient	Lung	M. Li et al.,2021
TrainingData	Lung_TrainingData_Patient_118	Patient	Lung	M. Li et al.,2021
TrainingData	Lung_TrainingData_Patient_119	Patient	Lung	M. Li et al.,2021
TrainingData	Lung_TrainingData_Patient_120	Patient	Lung	M. Li et al.,2021
TrainingData	Lung_TrainingData_Patient_121	Patient	Lung	M. Li et al.,2021
TrainingData	Lung_TrainingData_Patient_122	Patient	Lung	M. Li et al.,2021
TrainingData	Lung_TrainingData_Patient_123	Patient	Lung	M. Li et al.,2021
TrainingData	Lung_TrainingData_Patient_124	Patient	Lung	M. Li et al.,2021
TrainingData	Lung_TrainingData_Patient_125	Patient	Lung	M. Li et al.,2021
TrainingData	Lung_TrainingData_Patient_126	Patient	Lung	M. Li et al.,2021
TrainingData	Lung_TrainingData_Patient_127	Patient	Lung	M. Li et al.,2021
TrainingData	Lung_TrainingData_Patient_128	Patient	Lung	M. Li et al.,2021
TrainingData	Lung_TrainingData_Patient_129	Patient	Lung	M. Li et al.,2021
TrainingData	Lung_TrainingData_Patient_130	Patient	Lung	M. Li et al.,2021
TrainingData	Lung_TrainingData_Patient_131	Patient	Lung	M. Li et al.,2021
TrainingData	Lung_TrainingData_Patient_132	Patient	Lung	M. Li et al.,2021
TrainingData	Lung_TrainingData_Patient_133	Patient	Lung	M. Li et al.,2021
TrainingData	Lung_TrainingData_Patient_134	Patient	Lung	M. Li et al.,2021
TrainingData	Lung_TrainingData_Patient_135	Patient	Lung	M. Li et al.,2021
TrainingData	Lung_TrainingData_Patient_136	Patient	Lung	M. Li et al.,2021
TrainingData	Lung_TrainingData_Patient_137	Patient	Lung	M. Li et al.,2021
TrainingData	Lung_TrainingData_Patient_138	Patient	Lung	M. Li et al.,2021
TrainingData	Lung_TrainingData_Patient_139	Patient	Lung	M. Li et al.,2021
TrainingData	Lung_TrainingData_Patient_140	Patient	Lung	M. Li et al.,2021
TrainingData	Lung_TrainingData_Patient_141	Patient	Lung	M. Li et al.,2021
TrainingData	Lung_TrainingData_Patient_142	Patient	Lung	M. Li et al.,2021
TrainingData	Lung_TrainingData_Patient_143	Patient	Lung	M. Li et al.,2021
TrainingData	Lung_TrainingData_Patient_144	Patient	Lung	M. Li et al.,2021
TrainingData	Lung_TrainingData_Patient_145	Patient	Lung	M. Li et al.,2021
TrainingData	Lung_TrainingData_Patient_146	Patient	Lung	M. Li et al.,2021
TrainingData	Lung_TrainingData_Patient_147	Patient	Lung	M. Li et al.,2021
TrainingData	ERR3445130	Patient	MDS	PRJEB33490
TrainingData	ERR3445162	Patient	MDS	PRJEB33490
TrainingData	ERR3445177	Patient	MDS	PRJEB33490
TrainingData	ERR3445181	Patient	MDS	PRJEB33490
TrainingData	ERR3445187	Patient	MDS	PRJEB33490
TrainingData	ERR73445195	Patient	MDS	PRJEB33490
TrainingData	GO414_TCRB	Patient	Ovarian	D. Beshnova et al.,2020
TrainingData	GO494_TCRB	Patient	Ovarian	D. Beshnova et al.,2020
TrainingData	GO496_TCRB	Patient	Ovarian	D. Beshnova et al.,2020
TrainingData	GO498_TCRB	Patient	Ovarian	D. Beshnova et al.,2020
TrainingData	GO508_TCRB	Patient	Ovarian	D. Beshnova et al.,2020
TrainingData	GO513_TCRB	Patient	Ovarian	D. Beshnova et al.,2020
TrainingData	GO514_TCRB	Patient	Ovarian	D. Beshnova et al.,2020
TrainingData	GO515_TCRB	Patient	Ovarian	D. Beshnova et al.,2020
TrainingData	SRR2922526	Patient	BRCA	PRJNA301507
TrainingData	SRR2922527	Patient	BRCA	PRJNA301507
TrainingData	SRR2922528	Patient	BRCA	PRJNA301507
TrainingData	SRR2922529	Patient	BRCA	PRJNA301507
TrainingData	SRR2922674	Patient	BRCA	PRJNA301507
TrainingData	SRR2922699	Patient	BRCA	PRJNA301507
TrainingData	SRR2922701	Patient	BRCA	PRJNA301507
TrainingData	SRR2922704	Patient	BRCA	PRJNA301507
TrainingData	SRR2922711	Patient	BRCA	PRJNA301507
TrainingData	SRR2923098	Patient	BRCA	PRJNA301507
TrainingData	SRR2923100	Patient	BRCA	PRJNA301507
TrainingData	SRR2939626	Patient	BRCA	PRJNA301507
TrainingData	SRR2939853	Patient	BRCA	PRJNA301507
TrainingData	SRR2939855	Patient	BRCA	PRJNA301507
TrainingData	SRR2939857	Patient	BRCA	PRJNA301507
TrainingData	SRR2939858	Patient	BRCA	PRJNA301507
TrainingData	SRR2939859	Patient	BRCA	PRJNA301507
TrainingData	SRR2939862	Patient	BRCA	PRJNA301507
TrainingData	SRR2939865	Patient	BRCA	PRJNA301507
TrainingData	SRR2939866	Patient	BRCA	PRJNA301507
TrainingData	SRR2939869	Patient	BRCA	PRJNA301507
TrainingData	SRR3017382	Patient	BRCA	PRJNA301507
TrainingData	SRR3017384	Patient	BRCA	PRJNA301507
TrainingData	SRR3017407	Patient	BRCA	PRJNA301507
TrainingData	SRR3017431	Patient	BRCA	PRJNA301507
TrainingData	SRR3017482	Patient	BRCA	PRJNA301507
TrainingData	SRR3017507	Patient	BRCA	PRJNA301507
TrainingData	SRR3017508	Patient	BRCA	PRJNA301507
TrainingData	SRR3017509	Patient	BRCA	PRJNA301507
TrainingData	SRR3017513	Patient	BRCA	PRJNA301507
TrainingData	SRR3017536	Patient	BRCA	PRJNA301507
TrainingData	SRR3017539	Patient	BRCA	PRJNA301507
TrainingData	SRR3017541	Patient	BRCA	PRJNA301507
TrainingData	SRR3028129	Patient	BRCA	PRJNA301507
TrainingData	SRR3028130	Patient	BRCA	PRJNA301507
TrainingData	SRR3028131	Patient	BRCA	PRJNA301507
TrainingData	SRR3028134	Patient	BRCA	PRJNA301507
TrainingData	SRR3028140	Patient	BRCA	PRJNA301507
TrainingData	SRR3028147	Patient	BRCA	PRJNA301507
TrainingData	SRR3028168	Patient	BRCA	PRJNA301507
TrainingData	SRR3028179	Patient	BRCA	PRJNA301507
TrainingData	SRR3028201	Patient	BRCA	PRJNA301507
TrainingData	SRR3028210	Patient	BRCA	PRJNA301507
TrainingData	SRR3028733	Patient	BRCA	PRJNA301507
TrainingData	SRR3028734	Patient	BRCA	PRJNA301507
TrainingData	SRR3028795	Patient	BRCA	PRJNA301507
TrainingData	SRR3034173	Patient	BRCA	PRJNA301507
TrainingData	SRR3034174	Patient	BRCA	PRJNA301507
TrainingData	SRR3034175	Patient	BRCA	PRJNA301507
TrainingData	SRR3034177	Patient	BRCA	PRJNA301507
TrainingData	SRR3034178	Patient	BRCA	PRJNA301507
TrainingData	SRR3034179	Patient	BRCA	PRJNA301507
TrainingData	SRR3034180	Patient	BRCA	PRJNA301507
TrainingData	SRR3034182	Patient	BRCA	PRJNA301507
TrainingData	SRR3034183	Patient	BRCA	PRJNA301507
TrainingData	SRR3034184	Patient	BRCA	PRJNA301507
TrainingData	SRR3034185	Patient	BRCA	PRJNA301507
TrainingData	SRR3045971	Patient	BRCA	PRJNA301507
TrainingData	SRR3045978	Patient	BRCA	PRJNA301507
TrainingData	SRR3045979	Patient	BRCA	PRJNA301507
TrainingData	SRR3045985	Patient	BRCA	PRJNA301507
TrainingData	SRR3045990	Patient	BRCA	PRJNA301507
TrainingData	SRR3045992	Patient	BRCA	PRJNA301507
TrainingData	SRR3046036	Patient	BRCA	PRJNA301507
TrainingData	SRR3046119	Patient	BRCA	PRJNA301507
TrainingData	SRR3046396	Patient	BRCA	PRJNA301507
TrainingData	SRR3046397	Patient	BRCA	PRJNA301507
TrainingData	SRR3046402	Patient	BRCA	PRJNA301507
TrainingData	SRR3046404	Patient	BRCA	PRJNA301507
TrainingData	SRR3046407	Patient	BRCA	PRJNA301507
TrainingData	SRR3046409	Patient	BRCA	PRJNA301507
TrainingData	SRR3046410	Patient	BRCA	PRJNA301507
TrainingData	SRR3046411	Patient	BRCA	PRJNA301507
TrainingData	SRR3051535	Patient	BRCA	PRJNA301507
TrainingData	SRR3051536	Patient	BRCA	PRJNA301507
TrainingData	SRR3073560	Patient	BRCA	PRJNA301507
TrainingData	SRR3073561	Patient	BRCA	PRJNA301507
TrainingData	SRR4362698	Patient	BRCA	PRJNA301507
TrainingData	SRR4362701	Patient	BRCA	PRJNA301507
TrainingData	SRR4362814	Patient	BRCA	PRJNA301507
TrainingData	SRR4362816	Patient	BRCA	PRJNA301507
TrainingData	SRR4362873	Patient	BRCA	PRJNA301507
TrainingData	SRR4362875	Patient	BRCA	PRJNA301507
TrainingData	SRR4362877	Patient	BRCA	PRJNA301507
TrainingData	SRR4362887	Patient	BRCA	PRJNA301507
TrainingData	SRR4362891	Patient	BRCA	PRJNA301507
TrainingData	SRR4362893	Patient	BRCA	PRJNA301507
TrainingData	SRR4362895	Patient	BRCA	PRJNA301507
TrainingData	SRR4362897	Patient	BRCA	PRJNA301507
TrainingData	SRR4362902	Patient	BRCA	PRJNA301507
TrainingData	SRR4362904	Patient	BRCA	PRJNA301507
TrainingData	SRR4362906	Patient	BRCA	PRJNA301507
TrainingData	SRR4362908	Patient	BRCA	PRJNA301507
TrainingData	SRR4362912	Patient	BRCA	PRJNA301507
TrainingData	SRR4362914	Patient	BRCA	PRJNA301507
TrainingData	SRR4362916	Patient	BRCA	PRJNA301507
TrainingData	SRR4362918	Patient	BRCA	PRJNA301507
TrainingData	SRR4362922	Patient	BRCA	PRJNA301507
TrainingData	SRR4362924	Patient	BRCA	PRJNA301507
TrainingData	SRR4362926	Patient	BRCA	PRJNA301507
TrainingData	SRR4362928	Patient	BRCA	PRJNA301507
TrainingData	SRR4362932	Patient	BRCA	PRJNA301507
TrainingData	SRR4362934	Patient	BRCA	PRJNA301507
TrainingData	SRR4362936	Patient	BRCA	PRJNA301507
TrainingData	SRR4362938	Patient	BRCA	PRJNA301507
TrainingData	SRR4362942	Patient	BRCA	PRJNA301507
TrainingData	SRR4362944	Patient	BRCA	PRJNA301507
TrainingData	SRR4362946	Patient	BRCA	PRJNA301507
TrainingData	SRR4362947	Patient	BRCA	PRJNA301507
TrainingData	SRR4362951	Patient	BRCA	PRJNA301507
TrainingData	SRR4362953	Patient	BRCA	PRJNA301507
TrainingData	SRR4362955	Patient	BRCA	PRJNA301507
TrainingData	SRR4363053	Patient	BRCA	PRJNA301507
TrainingData	SRR4363376	Patient	BRCA	PRJNA301507
TrainingData	SRR3288586	Patient	ESCA	PRJNA316033
TrainingData	SRR3288587	Patient	ESCA	PRJNA316033
TrainingData	SRR3288594	Patient	ESCA	PRJNA316033
TrainingData	SRR3288773	Patient	ESCA	PRJNA316033
TrainingData	SRR3288775	Patient	ESCA	PRJNA316033
TrainingData	SRR3288776	Patient	ESCA	PRJNA316033
TrainingData	SRR3288777	Patient	ESCA	PRJNA316033
TrainingData	SRR3288778	Patient	ESCA	PRJNA316033
TrainingData	SRR3288827	Patient	ESCA	PRJNA316033
TrainingData	SRR3289608	Patient	ESCA	PRJNA316033
TrainingData	SRR3289624	Patient	ESCA	PRJNA316033
TrainingData	SRR3289628	Patient	ESCA	PRJNA316033
TrainingData	SRR3289630	Patient	ESCA	PRJNA316033
TrainingData	SRR3289631	Patient	ESCA	PRJNA316033
TrainingData	SRR3289634	Patient	ESCA	PRJNA316033
TrainingData	SRR3289635	Patient	ESCA	PRJNA316033
TrainingData	SRR3289686	Patient	ESCA	PRJNA316033
TrainingData	SRR3289692	Patient	ESCA	PRJNA316033
TrainingData	SRR3289693	Patient	ESCA	PRJNA316033
TrainingData	SRR3289694	Patient	ESCA	PRJNA316033
TrainingData	SRR3289698	Patient	ESCA	PRJNA316033
TrainingData	SRR3289699	Patient	ESCA	PRJNA316033
TrainingData	SRR3289700	Patient	ESCA	PRJNA316033
TrainingData	SRR3289701	Patient	ESCA	PRJNA316033
TrainingData	SRR3500418	Patient	BRCA	PRJNA321261
TrainingData	SRR3500419	Patient	BRCA	PRJNA321261
TrainingData	SRR3500420	Patient	BRCA	PRJNA321261
TrainingData	SRR3500421	Patient	BRCA	PRJNA321261
TrainingData	SRR3500423	Patient	BRCA	PRJNA321261
TrainingData	SRR3500424	Patient	BRCA	PRJNA321261
TrainingData	SRR3500427	Patient	BRCA	PRJNA321261
TrainingData	SRR3500429	Patient	BRCA	PRJNA321261
TrainingData	SRR3500438	Patient	BRCA	PRJNA321261
TrainingData	SRR3500441	Patient	BRCA	PRJNA321261
TrainingData	SRR3500442	Patient	BRCA	PRJNA321261
TrainingData	SRR3500443	Patient	BRCA	PRJNA321261
TrainingData	SRR3500444	Patient	BRCA	PRJNA321261
TrainingData	SRR3500445	Patient	BRCA	PRJNA321261
TrainingData	SRR3500446	Patient	BRCA	PRJNA321261
TrainingData	SRR5097542	Patient	LIHC	PRJNA356992
TrainingData	SRR5097543	Patient	LIHC	PRJNA356992
TrainingData	SRR5097550	Patient	LIHC	PRJNA356992
TrainingData	SRR5097552	Patient	LIHC	PRJNA356992
TrainingData	SRR5097574	Patient	LIHC	PRJNA356992
TrainingData	SRR5097575	Patient	LIHC	PRJNA356992
TrainingData	SRR5097577	Patient	LIHC	PRJNA356992
TrainingData	SRR5097581	Patient	LIHC	PRJNA356992
TrainingData	SRR5100349	Patient	LIHC	PRJNA356992
TrainingData	SRR5100350	Patient	LIHC	PRJNA356992
TrainingData	SRR5100351	Patient	LIHC	PRJNA356992
TrainingData	SRR5100352	Patient	LIHC	PRJNA356992
TrainingData	SRR5100356	Patient	LIHC	PRJNA356992
TrainingData	SRR5100357	Patient	LIHC	PRJNA356992
TrainingData	SRR5100358	Patient	LIHC	PRJNA356992
TrainingData	SRR5100359	Patient	LIHC	PRJNA356992
TrainingData	SRR5100361	Patient	LIHC	PRJNA356992
TrainingData	SRR5100363	Patient	LIHC	PRJNA356992
TrainingData	SRR5100364	Patient	LIHC	PRJNA356992
TrainingData	SRR5100365	Patient	LIHC	PRJNA356992
TrainingData	SRR5100367	Patient	LIHC	PRJNA356992
TrainingData	SRR5100368	Patient	LIHC	PRJNA356992
TrainingData	SRR5100370	Patient	LIHC	PRJNA356992
TrainingData	SRR5100728	Patient	LIHC	PRJNA356992
TrainingData	SRR7781233	Patient	LUAD	PRJNA436233
TrainingData	SRR7781234	Patient	LUAD	PRJNA436233
TrainingData	SRR7781235	Patient	LUAD	PRJNA436233
TrainingData	SRR7781236	Patient	LUAD	PRJNA436233
TrainingData	SRR7781238	Patient	LUAD	PRJNA436233
TrainingData	SRR7781239	Patient	LUAD	PRJNA436233
TrainingData	SRR7781240	Patient	LUAD	PRJNA436233
TrainingData	SRR7781241	Patient	LUAD	PRJNA436233
TrainingData	SRR7781243	Patient	LUAD	PRJNA436233
TrainingData	SRR7781244	Patient	LUAD	PRJNA436233
TrainingData	SRR7781245	Patient	LUAD	PRJNA436233
TrainingData	SRR7781246	Patient	LUAD	PRJNA436233
TrainingData	SRR7781248	Patient	LUAD	PRJNA436233
TrainingData	SRR7781249	Patient	LUAD	PRJNA436233
TrainingData	SRR7781252	Patient	LUAD	PRJNA436233
TrainingData	SRR7781253	Patient	LUAD	PRJNA436233
TrainingData	SRR7781255	Patient	LUAD	PRJNA436233
TrainingData	SRR7781256	Patient	LUAD	PRJNA436233
TrainingData	SRR7781257	Patient	LUAD	PRJNA436233
TrainingData	SRR7781258	Patient	LUAD	PRJNA436233
TrainingData	SRR7781260	Patient	LUAD	PRJNA436233
TrainingData	SRR7781261	Patient	LUAD	PRJNA436233
TrainingData	SRR7781262	Patient	LUAD	PRJNA436233
TrainingData	SRR7781263	Patient	LUAD	PRJNA436233
TrainingData	SRR7781266	Patient	LUAD	PRJNA436233
TrainingData	SRR7781267	Patient	LUAD	PRJNA436233
TrainingData	SRR7781268	Patient	LUAD	PRJNA436233
TrainingData	SRR7781269	Patient	LUAD	PRJNA436233
TrainingData	SRR7781272	Patient	LUAD	PRJNA436233
TrainingData	SRR7781273	Patient	LUAD	PRJNA436233
TrainingData	SRR7781274	Patient	LUAD	PRJNA436233
TrainingData	SRR7781275	Patient	LUAD	PRJNA436233
TrainingData	SRR7781277	Patient	LUAD	PRJNA436233
TrainingData	SRR7781278	Patient	LUAD	PRJNA436233
TrainingData	SRR7781279	Patient	LUAD	PRJNA436233
TrainingData	SRR7781280	Patient	LUAD	PRJNA436233
TrainingData	SRR7781282	Patient	LUAD	PRJNA436233
TrainingData	SRR7781283	Patient	LUAD	PRJNA436233
TrainingData	SRR7868549	Patient	COAD	PRJNA491656
TrainingData	SRR7868550	Patient	COAD	PRJNA491656
TrainingData	SRR7868553	Patient	COAD	PRJNA491656
TrainingData	SRR7868554	Patient	COAD	PRJNA491656
TrainingData	SRR7868568	Patient	COAD	PRJNA491656
TrainingData	SRR7868581	Patient	COAD	PRJNA491656
TrainingData	SRR7868582	Patient	COAD	PRJNA491656
TrainingData	SRR7868583	Patient	COAD	PRJNA491656
TrainingData	SRR7868587	Patient	COAD	PRJNA491656
TrainingData	SRR7868589	Patient	COAD	PRJNA491656
TrainingData	SRR7868603	Patient	COAD	PRJNA491656
TrainingData	SRR7868604	Patient	COAD	PRJNA491656
TrainingData	SRR7868605	Patient	COAD	PRJNA491656
TrainingData	SRR7868635	Patient	COAD	PRJNA491656
TrainingData	SRR7868646	Patient	COAD	PRJNA491656
TrainingData	SRR7868546	Patient	ESCA	PRJNA491656
TrainingData	SRR7868547	Patient	ESCA	PRJNA491656
TrainingData	SRR7868557	Patient	ESCA	PRJNA491656
TrainingData	SRR7868558	Patient	ESCA	PRJNA491656
TrainingData	SRR7868561	Patient	ESCA	PRJNA491656
TrainingData	SRR7868562	Patient	ESCA	PRJNA491656
TrainingData	SRR7868563	Patient	ESCA	PRJNA491656
TrainingData	SRR7868578	Patient	ESCA	PRJNA491656
TrainingData	SRR7868579	Patient	ESCA	PRJNA491656
TrainingData	SRR7868580	Patient	ESCA	PRJNA491656
TrainingData	SRR7868590	Patient	ESCA	PRJNA491656
TrainingData	SRR7868591	Patient	ESCA	PRJNA491656
TrainingData	SRR7868594	Patient	ESCA	PRJNA491656
TrainingData	SRR7868596	Patient	ESCA	PRJNA491656
TrainingData	SRR7868597	Patient	ESCA	PRJNA491656
TrainingData	SRR7868598	Patient	ESCA	PRJNA491656
TrainingData	SRR7868599	Patient	ESCA	PRJNA491656
TrainingData	SRR7868648	Patient	ESCA	PRJNA491656
TrainingData	SRR8646756	Patient	ESCA	PRJNA491656
TrainingData	SRR7868570	Patient	PACA	PRJNA491656
TrainingData	SRR7868571	Patient	PACA	PRJNA491656
TrainingData	SRR7868606	Patient	PACA	PRJNA491656
TrainingData	SRR7868607	Patient	PACA	PRJNA491656
TrainingData	SRR7868608	Patient	PACA	PRJNA491656
TrainingData	SRR7868541	Patient	STAD	PRJNA491656
TrainingData	SRR7868542	Patient	STAD	PRJNA491656
TrainingData	SRR7868543	Patient	STAD	PRJNA491656
TrainingData	SRR7868544	Patient	STAD	PRJNA491656
TrainingData	SRR7868552	Patient	STAD	PRJNA491656
TrainingData	SRR7868564	Patient	STAD	PRJNA491656
TrainingData	SRR7868565	Patient	STAD	PRJNA491656
TrainingData	SRR7868566	Patient	STAD	PRJNA491656
TrainingData	SRR7868574	Patient	STAD	PRJNA491656
TrainingData	SRR7868575	Patient	STAD	PRJNA491656
TrainingData	SRR7868576	Patient	STAD	PRJNA491656
TrainingData	SRR7868577	Patient	STAD	PRJNA491656
TrainingData	SRR7868585	Patient	STAD	PRJNA491656
TrainingData	SRR7868600	Patient	STAD	PRJNA491656
TrainingData	SRR7868601	Patient	STAD	PRJNA491656
TrainingData	SRR7868602	Patient	STAD	PRJNA491656
TrainingData	SRR7868641	Patient	STAD	PRJNA491656
TrainingData	SRR7868643	Patient	STAD	PRJNA491656
TrainingData	SRR7868653	Patient	STAD	PRJNA491656
TrainingData	SRR8296364	Patient	T-ALL	PRJNA509233
TrainingData	SRR8296365	Patient	T-ALL	PRJNA509233
TrainingData	SRR8296367	Patient	T-ALL	PRJNA509233
TrainingData	SRR8296370	Patient	T-ALL	PRJNA509233
TrainingData	SRR8296372	Patient	T-ALL	PRJNA509233
TrainingData	SRR8296373	Patient	T-ALL	PRJNA509233
TrainingData	SRR8296374	Patient	T-ALL	PRJNA509233
TrainingData	SRR8296375	Patient	T-ALL	PRJNA509233
TrainingData	SRR8296377	Patient	T-ALL	PRJNA509233
TrainingData	SRR8296378	Patient	T-ALL	PRJNA509233
TrainingData	SRR8296379	Patient	T-ALL	PRJNA509233
TrainingData	SRR8296380	Patient	T-ALL	PRJNA509233
TrainingData	SRR8296382	Patient	T-ALL	PRJNA509233
TrainingData	SRR8296383	Patient	T-ALL	PRJNA509233
TrainingData	SRR8296384	Patient	T-ALL	PRJNA509233
TrainingData	SRR8296385	Patient	T-ALL	PRJNA509233
TrainingData	SRR8359187	Patient	AML	PRJNA510967
TrainingData	SRR8359195	Patient	AML	PRJNA510967
TrainingData	SRR8359196	Patient	AML	PRJNA510967
TrainingData	SRR8359199	Patient	AML	PRJNA510967
TrainingData	SRR8359201	Patient	AML	PRJNA510967
TrainingData	SRR8359202	Patient	AML	PRJNA510967
TrainingData	SRR8516946	Patient	RPLC	PRJNA516984
TrainingData	SRR8516947	Patient	RPLC	PRJNA516984
TrainingData	SRR8516948	Patient	RPLC	PRJNA516984
TrainingData	SRR8516949	Patient	RPLC	PRJNA516984
TrainingData	SRR8516952	Patient	RPLC	PRJNA516984
TrainingData	SRR8516953	Patient	RPLC	PRJNA516984
TrainingData	SRR8516954	Patient	RPLC	PRJNA516984
TrainingData	SRR8516955	Patient	RPLC	PRJNA516984
TrainingData	SRR8516957	Patient	RPLC	PRJNA516984
TrainingData	SRR8516958	Patient	RPLC	PRJNA516984
TrainingData	SRR8516959	Patient	RPLC	PRJNA516984
TrainingData	SRR8516960	Patient	RPLC	PRJNA516984
TrainingData	SRR8516962	Patient	RPLC	PRJNA516984
TrainingData	SRR8516963	Patient	RPLC	PRJNA516984
TrainingData	SRR8516964	Patient	RPLC	PRJNA516984
TrainingData	SRR8516965	Patient	RPLC	PRJNA516984
TrainingData	SRR8516968	Patient	RPLC	PRJNA516984
TrainingData	SRR8516969	Patient	RPLC	PRJNA516984
TrainingData	SRR8516970	Patient	RPLC	PRJNA516984
TrainingData	SRR8516971	Patient	RPLC	PRJNA516984
TrainingData	SRR8516973	Patient	RPLC	PRJNA516984
TrainingData	SRR8516975	Patient	RPLC	PRJNA516984
TrainingData	SRR8516976	Patient	RPLC	PRJNA516984
TrainingData	SRR8516977	Patient	RPLC	PRJNA516984
TrainingData	SRR8516979	Patient	RPLC	PRJNA516984
TrainingData	SRR8516980	Patient	RPLC	PRJNA516984
TrainingData	SRR8516981	Patient	RPLC	PRJNA516984
TrainingData	SRR8516982	Patient	RPLC	PRJNA516984
TrainingData	SRR8516984	Patient	RPLC	PRJNA516984
TrainingData	SRR8516985	Patient	RPLC	PRJNA516984
TrainingData	SRR8516986	Patient	RPLC	PRJNA516984
TrainingData	SRR8516987	Patient	RPLC	PRJNA516984
TrainingData	SRR8516988	Patient	RPLC	PRJNA516984
TrainingData	SRR8516989	Patient	RPLC	PRJNA516984
TrainingData	SRR8516990	Patient	RPLC	PRJNA516984
TrainingData	SRR9160511	Patient	NSCLC	PRJNA544699
TrainingData	SRR9160512	Patient	NSCLC	PRJNA544699
TrainingData	SRR9160517	Patient	NSCLC	PRJNA544699
TrainingData	SRR9160523	Patient	NSCLC	PRJNA544699
TrainingData	SRR9160528	Patient	NSCLC	PRJNA544699
TrainingData	SRR9160532	Patient	NSCLC	PRJNA544699
TrainingData	SRR9160540	Patient	NSCLC	PRJNA544699
TrainingData	SRR9160542	Patient	NSCLC	PRJNA544699
TrainingData	SRR9160560	Patient	NSCLC	PRJNA544699
TrainingData	SRR9160562	Patient	NSCLC	PRJNA544699
TrainingData	SRR9160563	Patient	NSCLC	PRJNA544699
TrainingData	SRR9160567	Patient	NSCLC	PRJNA544699
TrainingData	SRR9160573	Patient	NSCLC	PRJNA544699
TrainingData	SRR9160578	Patient	NSCLC	PRJNA544699
TrainingData	SRR9160582	Patient	NSCLC	PRJNA544699
TrainingData	SRR9160584	Patient	NSCLC	PRJNA544699
TrainingData	SRR9160593	Patient	NSCLC	PRJNA544699
TrainingData	SRR9160595	Patient	NSCLC	PRJNA544699
TrainingData	SRR9160597	Patient	NSCLC	PRJNA544699
TrainingData	SRR9160599	Patient	NSCLC	PRJNA544699
TrainingData	SRR9160607	Patient	NSCLC	PRJNA544699
TrainingData	SRR9160613	Patient	NSCLC	PRJNA544699
TrainingData	SRR9160615	Patient	NSCLC	PRJNA544699
TrainingData	SRR9160622	Patient	NSCLC	PRJNA544699
TrainingData	SRR9160631	Patient	NSCLC	PRJNA544699
TrainingData	SRR9160633	Patient	NSCLC	PRJNA544699
TrainingData	SRR9160637	Patient	NSCLC	PRJNA544699
TrainingData	SRR9160645	Patient	NSCLC	PRJNA544699
TrainingData	SRR9160647	Patient	NSCLC	PRJNA544699
TrainingData	SRR9160649	Patient	NSCLC	PRJNA544699
TrainingData	SRR9160654	Patient	NSCLC	PRJNA544699
TrainingData	SRR9160658	Patient	NSCLC	PRJNA544699
TrainingData	SRR9160660	Patient	NSCLC	PRJNA544699
TrainingData	SRR9160662	Patient	NSCLC	PRJNA544699
TrainingData	SRR9160664	Patient	NSCLC	PRJNA544699
TrainingData	SRR9160669	Patient	NSCLC	PRJNA544699
TrainingData	SRR9160670	Patient	NSCLC	PRJNA544699
TrainingData	SRR9160672	Patient	NSCLC	PRJNA544699
TrainingData	SRR9160674	Patient	NSCLC	PRJNA544699
TrainingData	SRR9160681	Patient	NSCLC	PRJNA544699
TrainingData	SRR9160684	Patient	NSCLC	PRJNA544699
TrainingData	SRR9160686	Patient	NSCLC	PRJNA544699
TrainingData	SRR9160696	Patient	NSCLC	PRJNA544699
TrainingData	SRR9160706	Patient	NSCLC	PRJNA544699
TrainingData	SRR9160708	Patient	NSCLC	PRJNA544699
TrainingData	SRR9160711	Patient	NSCLC	PRJNA544699
TrainingData	SRR9160717	Patient	NSCLC	PRJNA544699
TrainingData	SRR9160724	Patient	NSCLC	PRJNA544699
TrainingData	SRR9160727	Patient	NSCLC	PRJNA544699
TrainingData	SRR9160735	Patient	NSCLC	PRJNA544699
TrainingData	SRR9160738	Patient	NSCLC	PRJNA544699
TrainingData	SRR9160742	Patient	NSCLC	PRJNA544699
TrainingData	SRR9160744	Patient	NSCLC	PRJNA544699
TrainingData	SRR9160746	Patient	NSCLC	PRJNA544699
TrainingData	SRR9160748	Patient	NSCLC	PRJNA544699
TrainingData	SRR9160756	Patient	NSCLC	PRJNA544699
TrainingData	SRR9160758	Patient	NSCLC	PRJNA544699
TrainingData	SRR9160765	Patient	NSCLC	PRJNA544699
TrainingData	SRR9160768	Patient	NSCLC	PRJNA544699
TrainingData	SRR9160773	Patient	NSCLC	PRJNA544699
TrainingData	SRR9160775	Patient	NSCLC	PRJNA544699
TrainingData	SRR9160776	Patient	NSCLC	PRJNA544699
TrainingData	SRR9160779	Patient	NSCLC	PRJNA544699
TrainingData	SRR9160782	Patient	NSCLC	PRJNA544699
TrainingData	SRR9160786	Patient	NSCLC	PRJNA544699
TrainingData	SRR9160788	Patient	NSCLC	PRJNA544699
TrainingData	SRR9160790	Patient	NSCLC	PRJNA544699
TrainingData	SRR9160802	Patient	NSCLC	PRJNA544699
TrainingData	SRR9160808	Patient	NSCLC	PRJNA544699
TrainingData	SRR9160810	Patient	NSCLC	PRJNA544699
TrainingData	SRR9160814	Patient	NSCLC	PRJNA544699
TrainingData	SRR9160830	Patient	NSCLC	PRJNA544699
TrainingData	SRR9160832	Patient	NSCLC	PRJNA544699
TrainingData	SRR9160834	Patient	NSCLC	PRJNA544699
TrainingData	SRR9160836	Patient	NSCLC	PRJNA544699
TrainingData	SRR9160846	Patient	NSCLC	PRJNA544699
TrainingData	SRR9160847	Patient	NSCLC	PRJNA544699
TrainingData	SRR9160855	Patient	NSCLC	PRJNA544699
TrainingData	SRR9160857	Patient	NSCLC	PRJNA544699
TrainingData	SRR9160862	Patient	NSCLC	PRJNA544699
TrainingData	SRR9160866	Patient	NSCLC	PRJNA544699
TrainingData	SRR9160875	Patient	NSCLC	PRJNA544699
TrainingData	SRR9160877	Patient	NSCLC	PRJNA544699
TrainingData	SRR9160883	Patient	NSCLC	PRJNA544699
TrainingData	SRR9160885	Patient	NSCLC	PRJNA544699
TrainingData	SRR9160887	Patient	NSCLC	PRJNA544699
TrainingData	SRR9160891	Patient	NSCLC	PRJNA544699
TrainingData	SRR9160894	Patient	NSCLC	PRJNA544699
TrainingData	SRR9160898	Patient	NSCLC	PRJNA544699
TrainingData	SRR9160902	Patient	NSCLC	PRJNA544699
TrainingData	SRR9160904	Patient	NSCLC	PRJNA544699
TrainingData	SRR9160915	Patient	NSCLC	PRJNA544699
TrainingData	SRR9160917	Patient	NSCLC	PRJNA544699
TrainingData	SRR9160921	Patient	NSCLC	PRJNA544699
TrainingData	SRR9160926	Patient	NSCLC	PRJNA544699
TrainingData	SRR9160932	Patient	NSCLC	PRJNA544699
TrainingData	SRR9160935	Patient	NSCLC	PRJNA544699
TrainingData	SRR9160939	Patient	NSCLC	PRJNA544699
TrainingData	SRR9160945	Patient	NSCLC	PRJNA544699
TrainingData	SRR9160952	Patient	NSCLC	PRJNA544699
TrainingData	SRR9160955	Patient	NSCLC	PRJNA544699
TrainingData	SRR9160957	Patient	NSCLC	PRJNA544699
TrainingData	SRR9160960	Patient	NSCLC	PRJNA544699
TrainingData	SRR9160972	Patient	NSCLC	PRJNA544699
TrainingData	SRR9160974	Patient	NSCLC	PRJNA544699
TrainingData	SRR9160976	Patient	NSCLC	PRJNA544699
TrainingData	SRR9160981	Patient	NSCLC	PRJNA544699
TrainingData	SRR9160987	Patient	NSCLC	PRJNA544699
TrainingData	SRR9160991	Patient	NSCLC	PRJNA544699
TrainingData	SRR9160995	Patient	NSCLC	PRJNA544699
TrainingData	SRR9160997	Patient	NSCLC	PRJNA544699
TrainingData	SRR9161003	Patient	NSCLC	PRJNA544699
TrainingData	SRR9161005	Patient	NSCLC	PRJNA544699
TrainingData	SRR9161007	Patient	NSCLC	PRJNA544699
TrainingData	SRR9161014	Patient	NSCLC	PRJNA544699
TrainingData	SRR9161017	Patient	NSCLC	PRJNA544699
TrainingData	SRR9161022	Patient	NSCLC	PRJNA544699
TrainingData	SRR9161025	Patient	NSCLC	PRJNA544699
TrainingData	SRR9161027	Patient	NSCLC	PRJNA544699
TrainingData	SRR9161031	Patient	NSCLC	PRJNA544699
TrainingData	SRR9161037	Patient	NSCLC	PRJNA544699
TrainingData	SRR9161041	Patient	NSCLC	PRJNA544699
TrainingData	SRR9161042	Patient	NSCLC	PRJNA544699
TrainingData	SRR9161046	Patient	NSCLC	PRJNA544699
TrainingData	SRR9161050	Patient	NSCLC	PRJNA544699
TrainingData	SRR9161054	Patient	NSCLC	PRJNA544699
TrainingData	SRR9161056	Patient	NSCLC	PRJNA544699
TrainingData	SRR9161070	Patient	NSCLC	PRJNA544699
TrainingData	SRR9161073	Patient	NSCLC	PRJNA544699
TrainingData	SRR9161075	Patient	NSCLC	PRJNA544699
TrainingData	SRR9161077	Patient	NSCLC	PRJNA544699
TrainingData	SRR9161085	Patient	NSCLC	PRJNA544699
TrainingData	SRR9161087	Patient	NSCLC	PRJNA544699
TrainingData	SRR9161089	Patient	NSCLC	PRJNA544699
TrainingData	SRR9161092	Patient	NSCLC	PRJNA544699
TrainingData	SRR9161096	Patient	NSCLC	PRJNA544699
TrainingData	SRR9161098	Patient	NSCLC	PRJNA544699
TrainingData	SRR9161104	Patient	NSCLC	PRJNA544699
TrainingData	SRR9161106	Patient	NSCLC	PRJNA544699
TrainingData	SRR9161113	Patient	NSCLC	PRJNA544699
TrainingData	SRR9161117	Patient	NSCLC	PRJNA544699
TrainingData	SRR9161120	Patient	NSCLC	PRJNA544699
TrainingData	SRR9161125	Patient	NSCLC	PRJNA544699
TrainingData	SRR9161130	Patient	NSCLC	PRJNA544699
TrainingData	SRR9161131	Patient	NSCLC	PRJNA544699
TrainingData	SRR9161134	Patient	NSCLC	PRJNA544699
TrainingData	SRR9161136	Patient	NSCLC	PRJNA544699
TrainingData	SRR9161141	Patient	NSCLC	PRJNA544699
TrainingData	SRR9161147	Patient	NSCLC	PRJNA544699
TrainingData	SRR9161153	Patient	NSCLC	PRJNA544699
TrainingData	SRR9161155	Patient	NSCLC	PRJNA544699
TrainingData	SRR9161164	Patient	NSCLC	PRJNA544699
TrainingData	SRR9161166	Patient	NSCLC	PRJNA544699
TrainingData	SRR9161168	Patient	NSCLC	PRJNA544699
TrainingData	SRR9161175	Patient	NSCLC	PRJNA544699
TrainingData	SRR9161187	Patient	NSCLC	PRJNA544699
TrainingData	SRR9161193	Patient	NSCLC	PRJNA544699
TrainingData	SRR9161195	Patient	NSCLC	PRJNA544699
TrainingData	SRR9161202	Patient	NSCLC	PRJNA544699
TrainingData	SRR9161203	Patient	NSCLC	PRJNA544699
TrainingData	SRR9161209	Patient	NSCLC	PRJNA544699
TrainingData	BP117_TCRB	Patient	RCC	D. Beshnova et al.,2020
TrainingData	BP122_TCRB	Patient	RCC	D. Beshnova et al.,2020
TrainingData	BP130_TCRB	Patient	RCC	D. Beshnova et al.,2020
TrainingData	BP204_TCRB	Patient	RCC	D. Beshnova et al.,2020
TrainingData	BP24_TCRB	Patient	RCC	D. Beshnova et al.,2020
TrainingData	BP49_TCRB	Patient	RCC	D. Beshnova et al.,2020
TrainingData	BP69_TCRB	Patient	RCC	D. Beshnova et al.,2020
TrainingData	BP78_TCRB	Patient	RCC	D. Beshnova et al.,2020
TrainingData	THCA_TrainingData_Patient_001	Patient	THCA	PRJNA642967
TrainingData	THCA_TrainingData_Patient_002	Patient	THCA	PRJNA642967
TrainingData	THCA_TrainingData_Patient_003	Patient	THCA	PRJNA642967
TrainingData	THCA_TrainingData_Patient_004	Patient	THCA	PRJNA642967
TrainingData	THCA_TrainingData_Patient_005	Patient	THCA	PRJNA642967
TrainingData	THCA_TrainingData_Patient_006	Patient	THCA	PRJNA642967
TrainingData	THCA_TrainingData_Patient_007	Patient	THCA	PRJNA642967
TrainingData	THCA_TrainingData_Patient_008	Patient	THCA	PRJNA642967
TrainingData	THCA_TrainingData_Patient_009	Patient	THCA	PRJNA642967
TrainingData	THCA_TrainingData_Patient_010	Patient	THCA	PRJNA642967
TrainingData	THCA_TrainingData_Patient_011	Patient	THCA	PRJNA642967
TrainingData	THCA_TrainingData_Patient_012	Patient	THCA	PRJNA642967
TrainingData	THCA_TrainingData_Patient_013	Patient	THCA	PRJNA642967
TrainingData	THCA_TrainingData_Patient_014	Patient	THCA	PRJNA642967
TrainingData	THCA_TrainingData_Patient_015	Patient	THCA	PRJNA642967
TrainingData	THCA_TrainingData_Patient_016	Patient	THCA	PRJNA642967
TrainingData	THCA_TrainingData_Patient_017	Patient	THCA	PRJNA642967
TrainingData	THCA_TrainingData_Patient_018	Patient	THCA	PRJNA642967
TrainingData	THCA_TrainingData_Patient_019	Patient	THCA	PRJNA642967
TrainingData	THCA_TrainingData_Patient_021	Patient	THCA	PRJNA642967
TrainingData	THCA_TrainingData_Patient_022	Patient	THCA	PRJNA642967
TrainingData	THCA_TrainingData_Patient_023	Patient	THCA	PRJNA642967
TrainingData	THCA_TrainingData_Patient_024	Patient	THCA	PRJNA642967
TrainingData	THCA_TrainingData_Patient_025	Patient	THCA	PRJNA642967
TrainingData	THCA_TrainingData_Patient_026	Patient	THCA	PRJNA642967
TrainingData	THCA_TrainingData_Patient_027	Patient	THCA	PRJNA642967
TrainingData	THCA_TrainingData_Patient_028	Patient	THCA	PRJNA642967
TrainingData	THCA_TrainingData_Patient_029	Patient	THCA	PRJNA642967
TrainingData	THCA_TrainingData_Patient_030	Patient	THCA	PRJNA642967
TrainingData	THCA_TrainingData_Patient_031	Patient	THCA	PRJNA642967
TrainingData	THCA_TrainingData_Patient_032	Patient	THCA	PRJNA642967
TrainingData	THCA_TrainingData_Patient_033	Patient	THCA	PRJNA642967
TrainingData	THCA_TrainingData_Patient_034	Patient	THCA	PRJNA642967
TrainingData	THCA_TrainingData_Patient_035	Patient	THCA	PRJNA642967
TrainingData	THCA_TrainingData_Patient_036	Patient	THCA	PRJNA642967
TrainingData	THCA_TrainingData_Patient_037	Patient	THCA	PRJNA642967
TrainingData	THCA_TrainingData_Patient_038	Patient	THCA	PRJNA642967
TrainingData	THCA_TrainingData_Patient_039	Patient	THCA	PRJNA642967
TrainingData	THCA_TrainingData_Patient_040	Patient	THCA	PRJNA642967
TrainingData	THCA_TrainingData_Patient_041	Patient	THCA	PRJNA642967
TrainingData	THCA_TrainingData_Patient_042	Patient	THCA	PRJNA642967
TrainingData	THCA_TrainingData_Patient_043	Patient	THCA	PRJNA642967
TrainingData	THCA_TrainingData_Patient_044	Patient	THCA	PRJNA642967
TrainingData	THCA_TrainingData_Patient_045	Patient	THCA	PRJNA642967
TrainingData	THCA_TrainingData_Patient_046	Patient	THCA	PRJNA642967
TrainingData	THCA_TrainingData_Patient_047	Patient	THCA	PRJNA642967
TrainingData	THCA_TrainingData_Patient_048	Patient	THCA	PRJNA642967
TrainingData	THCA_TrainingData_Patient_049	Patient	THCA	PRJNA642967
TrainingData	THCA_TrainingData_Patient_050	Patient	THCA	PRJNA642967
TrainingData	THCA_TrainingData_Patient_051	Patient	THCA	PRJNA642967
TrainingData	THCA_TrainingData_Patient_052	Patient	THCA	PRJNA642967
TrainingData	THCA_TrainingData_Patient_053	Patient	THCA	PRJNA642967
TrainingData	THCA_TrainingData_Patient_054	Patient	THCA	PRJNA642967
TrainingData	THCA_TrainingData_Patient_055	Patient	THCA	PRJNA642967
TrainingData	THCA_TrainingData_Patient_056	Patient	THCA	PRJNA642967
TrainingData	THCA_TrainingData_Patient_057	Patient	THCA	PRJNA642967
TrainingData	THCA_TrainingData_Patient_058	Patient	THCA	PRJNA642967
TrainingData	THCA_TrainingData_Patient_059	Patient	THCA	PRJNA642967
TrainingData	THCA_TrainingData_Patient_060	Patient	THCA	PRJNA642967
TrainingData	THCA_TrainingData_Patient_061	Patient	THCA	PRJNA642967
TrainingData	THCA_TrainingData_Patient_062	Patient	THCA	PRJNA642967
TrainingData	THCA_TrainingData_Patient_063	Patient	THCA	PRJNA642967
TrainingData	THCA_TrainingData_Patient_064	Patient	THCA	PRJNA642967
TrainingData	THCA_TrainingData_Patient_065	Patient	THCA	PRJNA642967
TrainingData	THCA_TrainingData_Patient_066	Patient	THCA	PRJNA642967
TrainingData	THCA_TrainingData_Patient_067	Patient	THCA	PRJNA642967
TrainingData	THCA_TrainingData_Patient_068	Patient	THCA	PRJNA642967
TrainingData	THCA_TrainingData_Patient_069	Patient	THCA	PRJNA642967
TrainingData	THCA_TrainingData_Patient_070	Patient	THCA	PRJNA642967
TrainingData	THCA_TrainingData_Patient_071	Patient	THCA	PRJNA642967
TrainingData	THCA_TrainingData_Patient_072	Patient	THCA	PRJNA642967
TrainingData	THCA_TrainingData_Patient_073	Patient	THCA	PRJNA642967
TrainingData	THCA_TrainingData_Patient_074	Patient	THCA	PRJNA642967
TrainingData	THCA_TrainingData_Patient_075	Patient	THCA	PRJNA642967
TrainingData	THCA_TrainingData_Patient_076	Patient	THCA	PRJNA642967
TrainingData	THCA_TrainingData_Patient_077	Patient	THCA	PRJNA642967
TrainingData	THCA_TrainingData_Patient_078	Patient	THCA	PRJNA642967
TrainingData	THCA_TrainingData_Patient_079	Patient	THCA	PRJNA642967
TrainingData	THCA_TrainingData_Patient_080	Patient	THCA	PRJNA642967
TrainingData	THCA_TrainingData_Patient_081	Patient	THCA	PRJNA642967
TrainingData	THCA_TrainingData_Patient_082	Patient	THCA	PRJNA642967
TrainingData	THCA_TrainingData_Patient_083	Patient	THCA	PRJNA642967
TrainingData	THCA_TrainingData_Patient_084	Patient	THCA	PRJNA642967
TrainingData	THCA_TrainingData_Patient_085	Patient	THCA	PRJNA642967
TrainingData	THCA_TrainingData_Patient_086	Patient	THCA	PRJNA642967
TrainingData	THCA_TrainingData_Patient_087	Patient	THCA	PRJNA642967
TrainingData	THCA_TrainingData_Patient_088	Patient	THCA	PRJNA642967
TrainingData	THCA_TrainingData_Patient_089	Patient	THCA	PRJNA642967
TrainingData	THCA_TrainingData_Patient_090	Patient	THCA	PRJNA642967
TrainingData	THCA_TrainingData_Patient_091	Patient	THCA	PRJNA642967
TrainingData	THCA_TrainingData_Patient_092	Patient	THCA	PRJNA642967
TrainingData	THCA_TrainingData_Patient_093	Patient	THCA	PRJNA642967
TrainingData	THCA_TrainingData_Patient_094	Patient	THCA	PRJNA642967
TrainingData	THCA_TrainingData_Patient_095	Patient	THCA	PRJNA642967
TrainingData	THCA_TrainingData_Patient_096	Patient	THCA	PRJNA642967
TrainingData	THCA_TrainingData_Patient_097	Patient	THCA	PRJNA642967
TrainingData	THCA_TrainingData_Patient_098	Patient	THCA	PRJNA642967
TrainingData	THCA_TrainingData_Patient_099	Patient	THCA	PRJNA642967
TrainingData	THCA_TrainingData_Patient_100	Patient	THCA	PRJNA642967
TrainingData	THCA_TrainingData_Patient_101	Patient	THCA	PRJNA642967
TrainingData	THCA_TrainingData_Patient_102	Patient	THCA	PRJNA642967
TrainingData	THCA_TrainingData_Patient_103	Patient	THCA	PRJNA642967
TrainingData	THCA_TrainingData_Patient_104	Patient	THCA	PRJNA642967
TrainingData	THCA_TrainingData_Patient_105	Patient	THCA	PRJNA642967
TrainingData	THCA_TrainingData_Patient_106	Patient	THCA	PRJNA642967
TrainingData	THCA_TrainingData_Patient_107	Patient	THCA	PRJNA642967
TrainingData	THCA_TrainingData_Patient_108	Patient	THCA	PRJNA642967
TrainingData	THCA_TrainingData_Patient_109	Patient	THCA	PRJNA642967
TrainingData	THCA_TrainingData_Patient_110	Patient	THCA	PRJNA642967
TrainingData	THCA_TrainingData_Patient_111	Patient	THCA	PRJNA642967
TrainingData	THCA_TrainingData_Patient_112	Patient	THCA	PRJNA642967
TrainingData	THCA_TrainingData_Patient_113	Patient	THCA	PRJNA642967
TrainingData	THCA_TrainingData_Patient_114	Patient	THCA	PRJNA642967
TrainingData	THCA_TrainingData_Patient_115	Patient	THCA	PRJNA642967
TrainingData	THCA_TrainingData_Patient_116	Patient	THCA	PRJNA642967
TrainingData	THCA_TrainingData_Patient_117	Patient	THCA	PRJNA642967
TrainingData	THCA_TrainingData_Patient_118	Patient	THCA	PRJNA642967
TrainingData	THCA_TrainingData_Patient_119	Patient	THCA	PRJNA642967
TrainingData	THCA_TrainingData_Patient_120	Patient	THCA	PRJNA642967
TrainingData	THCA_TrainingData_Patient_121	Patient	THCA	PRJNA642967
TrainingData	THCA_TrainingData_Patient_122	Patient	THCA	PRJNA642967
TrainingData	THCA_TrainingData_Patient_123	Patient	THCA	PRJNA642967
TrainingData	THCA_TrainingData_Patient_124	Patient	THCA	PRJNA642967
TrainingData	THCA_TrainingData_Patient_125	Patient	THCA	PRJNA642967
TrainingData	THCA_TrainingData_Patient_126	Patient	THCA	PRJNA642967
TrainingData	THCA_TrainingData_Patient_127	Patient	THCA	PRJNA642967
TrainingData	THCA_TrainingData_Patient_128	Patient	THCA	PRJNA642967
TrainingData	THCA_TrainingData_Patient_129	Patient	THCA	PRJNA642967
TrainingData	THCA_TrainingData_Patient_130	Patient	THCA	PRJNA642967
TrainingData	ERR3445215	Patient	GBM	PRJEB33490
TrainingData	ERR3445216	Patient	GBM	PRJEB33490
TrainingData	ERR3445218	Patient	GBM	PRJEB33490
TrainingData	ERR3445220	Patient	GBM	PRJEB33490
TrainingData	ERR3445224	Patient	GBM	PRJEB33490
TrainingData	ERR3445227	Patient	GBM	PRJEB33490
TrainingData	ERR3445228	Patient	GBM	PRJEB33490
TrainingData	ERR3445230	Patient	GBM	PRJEB33490
TrainingData	ERR3445236	Patient	GBM	PRJEB33490
TrainingData	ERR3445237	Patient	GBM	PRJEB33490
TrainingData	ERR3445240	Patient	GBM	PRJEB33490
TrainingData	ERR3445241	Patient	GBM	PRJEB33490
TrainingData	ERR3445247	Patient	GBM	PRJEB33490
TrainingData	ERR3445248	Patient	GBM	PRJEB33490
TrainingData	ERR3445255	Patient	GBM	PRJEB33490
TrainingData	ERR3445257	Patient	GBM	PRJEB33490
TrainingData	ERR3445261	Patient	GBM	PRJEB33490
TrainingData	ERR3445263	Patient	GBM	PRJEB33490
TrainingData	ERR3445266	Patient	GBM	PRJEB33490
TrainingData	ERR3445267	Patient	GBM	PRJEB33490
TrainingData	ERR3445271	Patient	GBM	PRJEB33490
TrainingData	ERR3445272	Patient	GBM	PRJEB33490
TrainingData	ERR3445273	Patient	GBM	PRJEB33490
TrainingData	ERR3445277	Patient	GBM	PRJEB33490
TrainingData	ERR3445279	Patient	GBM	PRJEB33490
TrainingData	ERR3445284	Patient	GBM	PRJEB33490
TrainingData	ERR3445285	Patient	GBM	PRJEB33490
TrainingData	ERR3445288	Patient	GBM	PRJEB33490
TrainingData	ERR3445294	Patient	GBM	PRJEB33490
TrainingData	ERR3445296	Patient	GBM	PRJEB33490
TrainingData	ERR3445297	Patient	GBM	PRJEB33490
TrainingData	ERR3445302	Patient	GBM	PRJEB33490
TrainingData	ERR3445308	Patient	GBM	PRJEB33490
TrainingData	ERR3445310	Patient	GBM	PRJEB33490
TrainingData	ERR3445311	Patient	GBM	PRJEB33490
TrainingData	ERR3445313	Patient	GBM	PRJEB33490
TrainingData	ERR3445320	Patient	GBM	PRJEB33490
TrainingData	ERR3445321	Patient	GBM	PRJEB33490
TrainingData	ERR3445322	Patient	GBM	PRJEB33490
TrainingData	ERR3445324	Patient	GBM	PRJEB33490
TrainingData	ERR3445328	Patient	GBM	PRJEB33490
TrainingData	ERR3445329	Patient	GBM	PRJEB33490
TrainingData	ERR3445336	Patient	GBM	PRJEB33490
TrainingData	ERR3445337	Patient	GBM	PRJEB33490
TrainingData	ERR3445344	Patient	GBM	PRJEB33490
TrainingData	ERR3445345	Patient	GBM	PRJEB33490
TrainingData	ERR3445346	Patient	GBM	PRJEB33490
TrainingData	ERR3445349	Patient	GBM	PRJEB33490
TrainingData	ERR3445351	Patient	GBM	PRJEB33490
TrainingData	ERR3445353	Patient	GBM	PRJEB33490
TrainingData	ERR3445221	Patient	mCRC	PRJEB33490
TrainingData	ERR3445226	Patient	mCRC	PRJEB33490
TrainingData	ERR3445232	Patient	mCRC	PRJEB33490
TrainingData	ERR3445233	Patient	mCRC	PRJEB33490
TrainingData	ERR3445239	Patient	mCRC	PRJEB33490
TrainingData	ERR3445246	Patient	mCRC	PRJEB33490
TrainingData	ERR3445250	Patient	mCRC	PRJEB33490
TrainingData	ERR3445251	Patient	mCRC	PRJEB33490
TrainingData	ERR3445258	Patient	mCRC	PRJEB33490
TrainingData	ERR3445262	Patient	mCRC	PRJEB33490
TrainingData	ERR3445269	Patient	mCRC	PRJEB33490
TrainingData	ERR3445274	Patient	mCRC	PRJEB33490
TrainingData	ERR3445281	Patient	mCRC	PRJEB33490
TrainingData	ERR3445282	Patient	mCRC	PRJEB33490
TrainingData	ERR3445283	Patient	mCRC	PRJEB33490
TrainingData	ERR3445287	Patient	mCRC	PRJEB33490
TrainingData	ERR3445290	Patient	mCRC	PRJEB33490
TrainingData	ERR3445291	Patient	mCRC	PRJEB33490
TrainingData	ERR3445293	Patient	mCRC	PRJEB33490
TrainingData	ERR3445299	Patient	mCRC	PRJEB33490
TrainingData	ERR3445305	Patient	mCRC	PRJEB33490
TrainingData	ERR3445306	Patient	mCRC	PRJEB33490
TrainingData	ERR3445309	Patient	mCRC	PRJEB33490
TrainingData	ERR3445312	Patient	mCRC	PRJEB33490
TrainingData	ERR3445318	Patient	mCRC	PRJEB33490
TrainingData	ERR3445326	Patient	mCRC	PRJEB33490
TrainingData	ERR3445327	Patient	mCRC	PRJEB33490
TrainingData	ERR3445330	Patient	mCRC	PRJEB33490
TrainingData	ERR3445332	Patient	mCRC	PRJEB33490
TrainingData	ERR3445333	Patient	mCRC	PRJEB33490
TrainingData	ERR3445334	Patient	mCRC	PRJEB33490
TrainingData	ERR3445335	Patient	mCRC	PRJEB33490
TrainingData	ERR3445352	Patient	mCRC	PRJEB33490
ValidationData	ERR3445012	Healthy	--	PRJEB33490
ValidationData	ERR3445022	Healthy	--	PRJEB33490
ValidationData	ERR3445033	Healthy	--	PRJEB33490
ValidationData	ERR3445043	Healthy	--	PRJEB33490
ValidationData	ERR3445053	Healthy	--	PRJEB33490
ValidationData	ERR3445063	Healthy	--	PRJEB33490
ValidationData	ERR3445073	Healthy	--	PRJEB33490
ValidationData	ERR3445083	Healthy	--	PRJEB33490
ValidationData	ERR3445093	Healthy	--	PRJEB33490
ValidationData	ERR3445103	Healthy	--	PRJEB33490
ValidationData	SRR5812632	Healthy	--	PRJNA393498
ValidationData	SRR5812646	Healthy	--	PRJNA393498
ValidationData	ERR4336995	Healthy	--	PRJEB38339
ValidationData	ERR4337043	Healthy	--	PRJEB38339
ValidationData	ERR4337053	Healthy	--	PRJEB38339
ValidationData	ERR4337063	Healthy	--	PRJEB38339
ValidationData	SRR030706	Healthy	--	PRJNA79519
ValidationData	SRR060696	Healthy	--	PRJNA79707
ValidationData	SRR060707	Healthy	--	PRJNA79707
ValidationData	SRR060717	Healthy	--	PRJNA79707
ValidationData	SRR060727	Healthy	--	PRJNA79707
ValidationData	SRR10337716	Healthy	--	PRJNA579190
ValidationData	SRR10337728	Healthy	--	PRJNA579190
ValidationData	SRR10337739	Healthy	--	PRJNA579190
ValidationData	SRR1544019	Healthy	--	PRJNA258001
ValidationData	SRR1544029	Healthy	--	PRJNA258001
ValidationData	SRR1777769	Healthy	--	PRJNA273698
ValidationData	SRR1777779	Healthy	--	PRJNA273698
ValidationData	SRR1777792	Healthy	--	PRJNA273698
ValidationData	SRR1777802	Healthy	--	PRJNA273698
ValidationData	SRR2905657	Healthy	--	PRJNA300878
ValidationData	SRR2905671	Healthy	--	PRJNA300878
ValidationData	SRR2905687	Healthy	--	PRJNA300878
ValidationData	SRR2905701	Healthy	--	PRJNA300878
ValidationData	SRR3234010	Healthy	--	PRJNA315543
ValidationData	SRR4449811	Healthy	--	PRJNA329041
ValidationData	SRR4450253	Healthy	--	PRJNA329041
ValidationData	SRR4450959	Healthy	--	PRJNA329041
ValidationData	SRR4451085	Healthy	--	PRJNA329041
ValidationData	SRR5664221	Healthy	--	PRJNA389805
ValidationData	SRR5664242	Healthy	--	PRJNA389805
ValidationData	SRR5676630	Healthy	--	PRJNA390125
ValidationData	SRR5676651	Healthy	--	PRJNA390125
ValidationData	SRR6442287	Healthy	--	PRJNA427746
ValidationData	SRR6442297	Healthy	--	PRJNA427746
ValidationData	SRR6442309	Healthy	--	PRJNA427746
ValidationData	SRR6442319	Healthy	--	PRJNA427746
ValidationData	SRR7412212	Healthy	--	PRJNA477518
ValidationData	SRR7412232	Healthy	--	PRJNA477518
ValidationData	SRR8359193	Healthy	--	PRJNA510967
ValidationData	TestReal-HIP04498	Healthy	--	R. O. Emerson et al.,2017
ValidationData	TestReal-HIP04545	Healthy	--	R. O. Emerson et al.,2017
ValidationData	TestReal-HIP04576	Healthy	--	R. O. Emerson et al.,2017
ValidationData	TestReal-HIP04611	Healthy	--	R. O. Emerson et al.,2017
ValidationData	TestReal-HIP05377	Healthy	--	R. O. Emerson et al.,2017
ValidationData	TestReal-HIP05390	Healthy	--	R. O. Emerson et al.,2017
ValidationData	TestReal-HIP05409	Healthy	--	R. O. Emerson et al.,2017
ValidationData	TestReal-HIP05524	Healthy	--	R. O. Emerson et al.,2017
ValidationData	TestReal-HIP05540	Healthy	--	R. O. Emerson et al.,2017
ValidationData	TestReal-HIP05561	Healthy	--	R. O. Emerson et al.,2017
ValidationData	TestReal-HIP05578	Healthy	--	R. O. Emerson et al.,2017
ValidationData	TestReal-HIP05757	Healthy	--	R. O. Emerson et al.,2017
ValidationData	Lung_TestData_Health_001	Healthy	--	Y. Xu et al.,2022
ValidationData	Lung_TestData_Health_003	Healthy	--	Y. Xu et al.,2022
ValidationData	Lung_TestData_Health_005	Healthy	--	Y. Xu et al.,2022
ValidationData	Lung_TestData_Health_007	Healthy	--	Y. Xu et al.,2022
ValidationData	Lung_TestData_Health_009	Healthy	--	Y. Xu et al.,2022
ValidationData	Lung_TestData_Health_011	Healthy	--	Y. Xu et al.,2022
ValidationData	Lung_TestData_Health_013	Healthy	--	Y. Xu et al.,2022
ValidationData	Lung_TestData_Health_015	Healthy	--	Y. Xu et al.,2022
ValidationData	Lung_TestData_Health_017	Healthy	--	Y. Xu et al.,2022
ValidationData	Lung_TestData_Health_019	Healthy	--	Y. Xu et al.,2022
ValidationData	Lung_TestData_Health_021	Healthy	--	Y. Xu et al.,2022
ValidationData	Lung_TestData_Health_023	Healthy	--	Y. Xu et al.,2022
ValidationData	Lung_TestData_Health_025	Healthy	--	Y. Xu et al.,2022
ValidationData	Lung_TestData_Health_027	Healthy	--	Y. Xu et al.,2022
ValidationData	Lung_TestData_Health_029	Healthy	--	Y. Xu et al.,2022
ValidationData	Lung_TestData_Health_031	Healthy	--	Y. Xu et al.,2022
ValidationData	Lung_TestData_Health_033	Healthy	--	Y. Xu et al.,2022
ValidationData	Lung_TestData_Health_035	Healthy	--	Y. Xu et al.,2022
ValidationData	Lung_TestData_Health_037	Healthy	--	Y. Xu et al.,2022
ValidationData	Lung_TestData_Health_039	Healthy	--	Y. Xu et al.,2022
ValidationData	Lung_TestData_Health_041	Healthy	--	Y. Xu et al.,2022
ValidationData	Lung_TestData_Health_043	Healthy	--	Y. Xu et al.,2022
ValidationData	Lung_TestData_Health_045	Healthy	--	Y. Xu et al.,2022
ValidationData	Lung_TestData_Health_047	Healthy	--	Y. Xu et al.,2022
ValidationData	Lung_TestData_Health_049	Healthy	--	Y. Xu et al.,2022
ValidationData	Lung_TestData_Health_051	Healthy	--	Y. Xu et al.,2022
ValidationData	THCA_TestData_Health_002	Healthy	--	Y. Xu et al.,2022
ValidationData	THCA_TestData_Health_004	Healthy	--	Y. Xu et al.,2022
ValidationData	THCA_TestData_Health_006	Healthy	--	Y. Xu et al.,2022
ValidationData	THCA_TestData_Health_008	Healthy	--	Y. Xu et al.,2022
ValidationData	THCA_TestData_Health_010	Healthy	--	Y. Xu et al.,2022
ValidationData	THCA_TestData_Health_012	Healthy	--	Y. Xu et al.,2022
ValidationData	THCA_TestData_Health_014	Healthy	--	Y. Xu et al.,2022
ValidationData	THCA_TestData_Health_016	Healthy	--	Y. Xu et al.,2022
ValidationData	THCA_TestData_Health_018	Healthy	--	Y. Xu et al.,2022
ValidationData	THCA_TestData_Health_020	Healthy	--	Y. Xu et al.,2022
ValidationData	THCA_TestData_Health_022	Healthy	--	Y. Xu et al.,2022
ValidationData	THCA_TestData_Health_024	Healthy	--	Y. Xu et al.,2022
ValidationData	THCA_TestData_Health_026	Healthy	--	Y. Xu et al.,2022
ValidationData	THCA_TestData_Health_028	Healthy	--	Y. Xu et al.,2022
ValidationData	THCA_TestData_Health_030	Healthy	--	Y. Xu et al.,2022
ValidationData	THCA_TestData_Health_032	Healthy	--	Y. Xu et al.,2022
ValidationData	THCA_TestData_Health_034	Healthy	--	Y. Xu et al.,2022
ValidationData	THCA_TestData_Health_036	Healthy	--	Y. Xu et al.,2022
ValidationData	THCA_TestData_Health_038	Healthy	--	Y. Xu et al.,2022
ValidationData	THCA_TestData_Health_040	Healthy	--	Y. Xu et al.,2022
ValidationData	THCA_TestData_Health_042	Healthy	--	Y. Xu et al.,2022
ValidationData	THCA_TestData_Health_044	Healthy	--	Y. Xu et al.,2022
ValidationData	THCA_TestData_Health_046	Healthy	--	Y. Xu et al.,2022
ValidationData	ERR3445198	Patient	AML	PRJEB33490
ValidationData	SRR2549131	Patient	BRCA	PRJNA297261
ValidationData	ERR3445131	Patient	CLL	PRJEB33490
ValidationData	ERR3445150	Patient	CLL	PRJEB33490
ValidationData	ERR3445165	Patient	CLL	PRJEB33490
ValidationData	ERR3445178	Patient	CLL	PRJEB33490
ValidationData	ERR3445199	Patient	CLL	PRJEB33490
ValidationData	Lung_TestData_Patient_001	Patient	Lung	M. Li et al.,2021
ValidationData	Lung_TestData_Patient_003	Patient	Lung	M. Li et al.,2021
ValidationData	Lung_TestData_Patient_005	Patient	Lung	M. Li et al.,2021
ValidationData	Lung_TestData_Patient_007	Patient	Lung	M. Li et al.,2021
ValidationData	Lung_TestData_Patient_009	Patient	Lung	M. Li et al.,2021
ValidationData	Lung_TestData_Patient_011	Patient	Lung	M. Li et al.,2021
ValidationData	Lung_TestData_Patient_013	Patient	Lung	M. Li et al.,2021
ValidationData	Lung_TestData_Patient_015	Patient	Lung	M. Li et al.,2021
ValidationData	Lung_TestData_Patient_017	Patient	Lung	M. Li et al.,2021
ValidationData	Lung_TestData_Patient_019	Patient	Lung	M. Li et al.,2021
ValidationData	Lung_TestData_Patient_021	Patient	Lung	M. Li et al.,2021
ValidationData	Lung_TestData_Patient_023	Patient	Lung	M. Li et al.,2021
ValidationData	Lung_TestData_Patient_025	Patient	Lung	M. Li et al.,2021
ValidationData	Lung_TestData_Patient_027	Patient	Lung	M. Li et al.,2021
ValidationData	Lung_TestData_Patient_029	Patient	Lung	M. Li et al.,2021
ValidationData	Lung_TestData_Patient_031	Patient	Lung	M. Li et al.,2021
ValidationData	Lung_TestData_Patient_033	Patient	Lung	M. Li et al.,2021
ValidationData	Lung_TestData_Patient_035	Patient	Lung	M. Li et al.,2021
ValidationData	Lung_TestData_Patient_037	Patient	Lung	M. Li et al.,2021
ValidationData	ERR3445190	Patient	MDS	PRJEB33490
ValidationData	GO500_TCRB	Patient	Ovarian	D. Beshnova et al.,2020
ValidationData	SRR2922673	Patient	BRCA	PRJNA301507
ValidationData	SRR2939625	Patient	BRCA	PRJNA301507
ValidationData	SRR2939864	Patient	BRCA	PRJNA301507
ValidationData	SRR3017565	Patient	BRCA	PRJNA301507
ValidationData	SRR3028189	Patient	BRCA	PRJNA301507
ValidationData	SRR3034176	Patient	BRCA	PRJNA301507
ValidationData	SRR3034186	Patient	BRCA	PRJNA301507
ValidationData	SRR3046213	Patient	BRCA	PRJNA301507
ValidationData	SRR3046412	Patient	BRCA	PRJNA301507
ValidationData	SRR4362844	Patient	BRCA	PRJNA301507
ValidationData	SRR4362901	Patient	BRCA	PRJNA301507
ValidationData	SRR4362920	Patient	BRCA	PRJNA301507
ValidationData	SRR4362940	Patient	BRCA	PRJNA301507
ValidationData	SRR3288585	Patient	ESCA	PRJNA316033
ValidationData	SRR3288819	Patient	ESCA	PRJNA316033
ValidationData	SRR3289636	Patient	ESCA	PRJNA316033
ValidationData	SRR3500417	Patient	BRCA	PRJNA321261
ValidationData	SRR3500432	Patient	BRCA	PRJNA321261
ValidationData	SRR5097525	Patient	LIHC	PRJNA356992
ValidationData	SRR5100348	Patient	LIHC	PRJNA356992
ValidationData	SRR5100360	Patient	LIHC	PRJNA356992
ValidationData	SRR7781232	Patient	LUAD	PRJNA436233
ValidationData	SRR7781242	Patient	LUAD	PRJNA436233
[truncated: 298 more rows]
