# Supplementary material for: BertTCR: a Bert-based deep learning framework for predicting cancer-related immune status based on T cell receptor repertoire
Source: Brief Bioinform. 2024 Aug 23;25(5):bbae420. doi: 10.1093/bib/bbae420 (PMC11342255; doi:10.1093/bib/bbae420)
Supplement: Supp_data_bbae420 [file supp_data_bbae420.zip › Supplementary_table_s8.xlsx]

## Sheet: Sheet1
Supplementary Table S8 The Details about the use of training sets, validation sets and test sets for multi-classification models.
Data_Type	Run Accession Number	Condition	BioProject_ID
TrainingData	SRR2922524	BRCA	PRJNA301507
TrainingData	SRR2922526	BRCA	PRJNA301507
TrainingData	SRR2922527	BRCA	PRJNA301507
TrainingData	SRR2922528	BRCA	PRJNA301507
TrainingData	SRR2922673	BRCA	PRJNA301507
TrainingData	SRR2922674	BRCA	PRJNA301507
TrainingData	SRR2922699	BRCA	PRJNA301507
TrainingData	SRR2922704	BRCA	PRJNA301507
TrainingData	SRR2922705	BRCA	PRJNA301507
TrainingData	SRR2922711	BRCA	PRJNA301507
TrainingData	SRR2923100	BRCA	PRJNA301507
TrainingData	SRR2939625	BRCA	PRJNA301507
TrainingData	SRR2939626	BRCA	PRJNA301507
TrainingData	SRR2939853	BRCA	PRJNA301507
TrainingData	SRR2939855	BRCA	PRJNA301507
TrainingData	SRR2939856	BRCA	PRJNA301507
TrainingData	SRR2939857	BRCA	PRJNA301507
TrainingData	SRR2939858	BRCA	PRJNA301507
TrainingData	SRR2939862	BRCA	PRJNA301507
TrainingData	SRR2939864	BRCA	PRJNA301507
TrainingData	SRR2939865	BRCA	PRJNA301507
TrainingData	SRR2939866	BRCA	PRJNA301507
TrainingData	SRR2939869	BRCA	PRJNA301507
TrainingData	SRR3017379	BRCA	PRJNA301507
TrainingData	SRR3017382	BRCA	PRJNA301507
TrainingData	SRR3017384	BRCA	PRJNA301507
TrainingData	SRR3017431	BRCA	PRJNA301507
TrainingData	SRR3017482	BRCA	PRJNA301507
TrainingData	SRR3017507	BRCA	PRJNA301507
TrainingData	SRR3017509	BRCA	PRJNA301507
TrainingData	SRR3017511	BRCA	PRJNA301507
TrainingData	SRR3017513	BRCA	PRJNA301507
TrainingData	SRR3017536	BRCA	PRJNA301507
TrainingData	SRR3017541	BRCA	PRJNA301507
TrainingData	SRR3017565	BRCA	PRJNA301507
TrainingData	SRR3028129	BRCA	PRJNA301507
TrainingData	SRR3028130	BRCA	PRJNA301507
TrainingData	SRR3028134	BRCA	PRJNA301507
TrainingData	SRR3028135	BRCA	PRJNA301507
TrainingData	SRR3028140	BRCA	PRJNA301507
TrainingData	SRR3028147	BRCA	PRJNA301507
TrainingData	SRR3028179	BRCA	PRJNA301507
TrainingData	SRR3028189	BRCA	PRJNA301507
TrainingData	SRR3028201	BRCA	PRJNA301507
TrainingData	SRR3028210	BRCA	PRJNA301507
TrainingData	SRR3028734	BRCA	PRJNA301507
TrainingData	SRR3028735	BRCA	PRJNA301507
TrainingData	SRR3028795	BRCA	PRJNA301507
TrainingData	SRR3034173	BRCA	PRJNA301507
TrainingData	SRR3034175	BRCA	PRJNA301507
TrainingData	SRR3034176	BRCA	PRJNA301507
TrainingData	SRR3034177	BRCA	PRJNA301507
TrainingData	SRR3034178	BRCA	PRJNA301507
TrainingData	SRR3034180	BRCA	PRJNA301507
TrainingData	SRR3034181	BRCA	PRJNA301507
TrainingData	SRR3034182	BRCA	PRJNA301507
TrainingData	SRR3034183	BRCA	PRJNA301507
TrainingData	SRR3034185	BRCA	PRJNA301507
TrainingData	SRR3034186	BRCA	PRJNA301507
TrainingData	SRR3045971	BRCA	PRJNA301507
TrainingData	SRR3045978	BRCA	PRJNA301507
TrainingData	SRR3045985	BRCA	PRJNA301507
TrainingData	SRR3045986	BRCA	PRJNA301507
TrainingData	SRR3045990	BRCA	PRJNA301507
TrainingData	SRR3045992	BRCA	PRJNA301507
TrainingData	SRR3046119	BRCA	PRJNA301507
TrainingData	SRR3046213	BRCA	PRJNA301507
TrainingData	SRR3046396	BRCA	PRJNA301507
TrainingData	SRR3046397	BRCA	PRJNA301507
TrainingData	SRR3046404	BRCA	PRJNA301507
TrainingData	SRR3046406	BRCA	PRJNA301507
TrainingData	SRR3046407	BRCA	PRJNA301507
TrainingData	SRR3046409	BRCA	PRJNA301507
TrainingData	SRR3046411	BRCA	PRJNA301507
TrainingData	SRR3046412	BRCA	PRJNA301507
TrainingData	SRR3051535	BRCA	PRJNA301507
TrainingData	SRR3051536	BRCA	PRJNA301507
TrainingData	SRR3073561	BRCA	PRJNA301507
TrainingData	SRR4362695	BRCA	PRJNA301507
TrainingData	SRR4362698	BRCA	PRJNA301507
TrainingData	SRR4362701	BRCA	PRJNA301507
TrainingData	SRR4362816	BRCA	PRJNA301507
TrainingData	SRR4362844	BRCA	PRJNA301507
TrainingData	SRR4362873	BRCA	PRJNA301507
TrainingData	SRR4362875	BRCA	PRJNA301507
TrainingData	SRR4362887	BRCA	PRJNA301507
TrainingData	SRR4362889	BRCA	PRJNA301507
TrainingData	SRR4362891	BRCA	PRJNA301507
TrainingData	SRR4362893	BRCA	PRJNA301507
TrainingData	SRR4362897	BRCA	PRJNA301507
TrainingData	SRR4362901	BRCA	PRJNA301507
TrainingData	SRR4362902	BRCA	PRJNA301507
TrainingData	SRR4362904	BRCA	PRJNA301507
TrainingData	SRR4362908	BRCA	PRJNA301507
TrainingData	SRR4362910	BRCA	PRJNA301507
TrainingData	SRR4362912	BRCA	PRJNA301507
TrainingData	SRR4362914	BRCA	PRJNA301507
TrainingData	SRR4362918	BRCA	PRJNA301507
TrainingData	SRR4362920	BRCA	PRJNA301507
TrainingData	SRR4362922	BRCA	PRJNA301507
TrainingData	SRR4362924	BRCA	PRJNA301507
TrainingData	SRR4362928	BRCA	PRJNA301507
TrainingData	SRR4362930	BRCA	PRJNA301507
TrainingData	SRR4362932	BRCA	PRJNA301507
TrainingData	SRR4362934	BRCA	PRJNA301507
TrainingData	SRR4362938	BRCA	PRJNA301507
TrainingData	SRR4362940	BRCA	PRJNA301507
TrainingData	SRR4362942	BRCA	PRJNA301507
TrainingData	SRR4362944	BRCA	PRJNA301507
TrainingData	SRR4362947	BRCA	PRJNA301507
TrainingData	SRR4362949	BRCA	PRJNA301507
TrainingData	SRR4362951	BRCA	PRJNA301507
TrainingData	SRR4362953	BRCA	PRJNA301507
TrainingData	SRR4363053	BRCA	PRJNA301507
TrainingData	SRR9160506	Lung	PRJNA544699
TrainingData	SRR9160511	Lung	PRJNA544699
TrainingData	SRR9160512	Lung	PRJNA544699
TrainingData	SRR9160517	Lung	PRJNA544699
TrainingData	SRR9160523	Lung	PRJNA544699
TrainingData	SRR9160524	Lung	PRJNA544699
TrainingData	SRR9160528	Lung	PRJNA544699
TrainingData	SRR9160532	Lung	PRJNA544699
TrainingData	SRR9160540	Lung	PRJNA544699
TrainingData	SRR9160542	Lung	PRJNA544699
TrainingData	SRR9160558	Lung	PRJNA544699
TrainingData	SRR9160560	Lung	PRJNA544699
TrainingData	SRR9160562	Lung	PRJNA544699
TrainingData	SRR9160563	Lung	PRJNA544699
TrainingData	SRR9160567	Lung	PRJNA544699
TrainingData	SRR9160571	Lung	PRJNA544699
TrainingData	SRR9160573	Lung	PRJNA544699
TrainingData	SRR9160578	Lung	PRJNA544699
TrainingData	SRR9160582	Lung	PRJNA544699
TrainingData	SRR9160584	Lung	PRJNA544699
TrainingData	SRR9160591	Lung	PRJNA544699
TrainingData	SRR9160593	Lung	PRJNA544699
TrainingData	SRR9160595	Lung	PRJNA544699
TrainingData	SRR9160597	Lung	PRJNA544699
TrainingData	SRR9160599	Lung	PRJNA544699
TrainingData	SRR9160606	Lung	PRJNA544699
TrainingData	SRR9160607	Lung	PRJNA544699
TrainingData	SRR9160613	Lung	PRJNA544699
TrainingData	SRR9160615	Lung	PRJNA544699
TrainingData	SRR9160622	Lung	PRJNA544699
TrainingData	SRR9160630	Lung	PRJNA544699
TrainingData	SRR9160631	Lung	PRJNA544699
TrainingData	SRR9160633	Lung	PRJNA544699
TrainingData	SRR9160637	Lung	PRJNA544699
TrainingData	SRR9160643	Lung	PRJNA544699
TrainingData	SRR9160645	Lung	PRJNA544699
TrainingData	SRR9160647	Lung	PRJNA544699
TrainingData	SRR9160649	Lung	PRJNA544699
TrainingData	SRR9160654	Lung	PRJNA544699
TrainingData	SRR9160656	Lung	PRJNA544699
TrainingData	SRR9160658	Lung	PRJNA544699
TrainingData	SRR9160660	Lung	PRJNA544699
TrainingData	SRR9160662	Lung	PRJNA544699
TrainingData	SRR9160664	Lung	PRJNA544699
TrainingData	SRR9160666	Lung	PRJNA544699
TrainingData	SRR9160669	Lung	PRJNA544699
TrainingData	SRR9160670	Lung	PRJNA544699
TrainingData	SRR9160672	Lung	PRJNA544699
TrainingData	SRR9160674	Lung	PRJNA544699
TrainingData	SRR9160676	Lung	PRJNA544699
TrainingData	SRR9160681	Lung	PRJNA544699
TrainingData	SRR9160684	Lung	PRJNA544699
TrainingData	SRR9160686	Lung	PRJNA544699
TrainingData	SRR9160696	Lung	PRJNA544699
TrainingData	SRR9160698	Lung	PRJNA544699
TrainingData	SRR9160706	Lung	PRJNA544699
TrainingData	SRR9160708	Lung	PRJNA544699
TrainingData	SRR9160711	Lung	PRJNA544699
TrainingData	SRR9160717	Lung	PRJNA544699
TrainingData	SRR9160719	Lung	PRJNA544699
TrainingData	SRR9160724	Lung	PRJNA544699
TrainingData	SRR9160727	Lung	PRJNA544699
TrainingData	SRR9160735	Lung	PRJNA544699
TrainingData	SRR9160738	Lung	PRJNA544699
TrainingData	SRR9160740	Lung	PRJNA544699
TrainingData	SRR9160742	Lung	PRJNA544699
TrainingData	SRR9160744	Lung	PRJNA544699
TrainingData	SRR9160746	Lung	PRJNA544699
TrainingData	SRR9160748	Lung	PRJNA544699
TrainingData	SRR9160750	Lung	PRJNA544699
TrainingData	SRR9160756	Lung	PRJNA544699
TrainingData	SRR9160758	Lung	PRJNA544699
TrainingData	SRR9160765	Lung	PRJNA544699
TrainingData	SRR9160768	Lung	PRJNA544699
TrainingData	SRR9160769	Lung	PRJNA544699
TrainingData	SRR9160773	Lung	PRJNA544699
TrainingData	SRR9160775	Lung	PRJNA544699
TrainingData	SRR9160776	Lung	PRJNA544699
TrainingData	SRR9160779	Lung	PRJNA544699
TrainingData	SRR9160780	Lung	PRJNA544699
TrainingData	SRR9160782	Lung	PRJNA544699
TrainingData	SRR9160786	Lung	PRJNA544699
TrainingData	SRR9160788	Lung	PRJNA544699
TrainingData	SRR9160790	Lung	PRJNA544699
TrainingData	SRR9160796	Lung	PRJNA544699
TrainingData	SRR9160802	Lung	PRJNA544699
TrainingData	SRR9160808	Lung	PRJNA544699
TrainingData	SRR9160810	Lung	PRJNA544699
TrainingData	SRR9160814	Lung	PRJNA544699
TrainingData	SRR9160824	Lung	PRJNA544699
TrainingData	SRR9160830	Lung	PRJNA544699
TrainingData	SRR9160832	Lung	PRJNA544699
TrainingData	SRR9160834	Lung	PRJNA544699
TrainingData	SRR9160836	Lung	PRJNA544699
TrainingData	SRR9160844	Lung	PRJNA544699
TrainingData	SRR9160846	Lung	PRJNA544699
TrainingData	SRR9160847	Lung	PRJNA544699
TrainingData	SRR9160855	Lung	PRJNA544699
TrainingData	SRR9160857	Lung	PRJNA544699
TrainingData	SRR9160861	Lung	PRJNA544699
TrainingData	SRR9160862	Lung	PRJNA544699
TrainingData	SRR9160866	Lung	PRJNA544699
TrainingData	SRR9160875	Lung	PRJNA544699
TrainingData	SRR9160877	Lung	PRJNA544699
TrainingData	SRR9160879	Lung	PRJNA544699
TrainingData	SRR9160883	Lung	PRJNA544699
TrainingData	SRR9160885	Lung	PRJNA544699
TrainingData	SRR9160887	Lung	PRJNA544699
TrainingData	SRR9160891	Lung	PRJNA544699
TrainingData	SRR9160892	Lung	PRJNA544699
TrainingData	SRR9160894	Lung	PRJNA544699
TrainingData	SRR9160898	Lung	PRJNA544699
TrainingData	SRR9160902	Lung	PRJNA544699
TrainingData	SRR9160904	Lung	PRJNA544699
TrainingData	SRR9160908	Lung	PRJNA544699
TrainingData	SRR9160915	Lung	PRJNA544699
TrainingData	SRR9160917	Lung	PRJNA544699
TrainingData	SRR9160921	Lung	PRJNA544699
TrainingData	SRR9160926	Lung	PRJNA544699
TrainingData	SRR9160930	Lung	PRJNA544699
TrainingData	SRR9160932	Lung	PRJNA544699
TrainingData	SRR9160935	Lung	PRJNA544699
TrainingData	SRR9160939	Lung	PRJNA544699
TrainingData	SRR9160945	Lung	PRJNA544699
TrainingData	SRR9160947	Lung	PRJNA544699
TrainingData	SRR9160952	Lung	PRJNA544699
TrainingData	SRR9160955	Lung	PRJNA544699
TrainingData	SRR9160957	Lung	PRJNA544699
TrainingData	SRR9160960	Lung	PRJNA544699
TrainingData	SRR9160962	Lung	PRJNA544699
TrainingData	SRR9160972	Lung	PRJNA544699
TrainingData	SRR9160974	Lung	PRJNA544699
TrainingData	SRR9160976	Lung	PRJNA544699
TrainingData	SRR9160981	Lung	PRJNA544699
TrainingData	SRR9160983	Lung	PRJNA544699
TrainingData	SRR9160987	Lung	PRJNA544699
TrainingData	SRR9160991	Lung	PRJNA544699
TrainingData	SRR9160995	Lung	PRJNA544699
TrainingData	SRR9160997	Lung	PRJNA544699
TrainingData	SRR9160999	Lung	PRJNA544699
TrainingData	SRR9161003	Lung	PRJNA544699
TrainingData	SRR9161005	Lung	PRJNA544699
TrainingData	SRR9161007	Lung	PRJNA544699
TrainingData	SRR9161014	Lung	PRJNA544699
TrainingData	SRR9161016	Lung	PRJNA544699
TrainingData	SRR9161017	Lung	PRJNA544699
TrainingData	SRR9161022	Lung	PRJNA544699
TrainingData	SRR9161025	Lung	PRJNA544699
TrainingData	SRR9161027	Lung	PRJNA544699
TrainingData	SRR9161029	Lung	PRJNA544699
TrainingData	SRR9161031	Lung	PRJNA544699
TrainingData	SRR9161037	Lung	PRJNA544699
TrainingData	SRR9161041	Lung	PRJNA544699
TrainingData	SRR9161042	Lung	PRJNA544699
TrainingData	SRR9161044	Lung	PRJNA544699
TrainingData	SRR9161046	Lung	PRJNA544699
TrainingData	SRR9161050	Lung	PRJNA544699
TrainingData	SRR9161054	Lung	PRJNA544699
TrainingData	SRR9161056	Lung	PRJNA544699
TrainingData	SRR9161064	Lung	PRJNA544699
TrainingData	SRR9161070	Lung	PRJNA544699
TrainingData	Health_001	Healthy	Y. Xu et al.,2022_TrainingData
TrainingData	Health_002	Healthy	Y. Xu et al.,2022_TrainingData
TrainingData	Health_003	Healthy	Y. Xu et al.,2022_TrainingData
TrainingData	Health_004	Healthy	Y. Xu et al.,2022_TrainingData
TrainingData	Health_005	Healthy	Y. Xu et al.,2022_TrainingData
TrainingData	Health_006	Healthy	Y. Xu et al.,2022_TrainingData
TrainingData	Health_007	Healthy	Y. Xu et al.,2022_TrainingData
TrainingData	Health_008	Healthy	Y. Xu et al.,2022_TrainingData
TrainingData	Health_009	Healthy	Y. Xu et al.,2022_TrainingData
TrainingData	Health_010	Healthy	Y. Xu et al.,2022_TrainingData
TrainingData	Health_011	Healthy	Y. Xu et al.,2022_TrainingData
TrainingData	Health_012	Healthy	Y. Xu et al.,2022_TrainingData
TrainingData	Health_013	Healthy	Y. Xu et al.,2022_TrainingData
TrainingData	Health_014	Healthy	Y. Xu et al.,2022_TrainingData
TrainingData	Health_015	Healthy	Y. Xu et al.,2022_TrainingData
TrainingData	Health_016	Healthy	Y. Xu et al.,2022_TrainingData
TrainingData	Health_017	Healthy	Y. Xu et al.,2022_TrainingData
TrainingData	Health_018	Healthy	Y. Xu et al.,2022_TrainingData
TrainingData	Health_019	Healthy	Y. Xu et al.,2022_TrainingData
TrainingData	Health_020	Healthy	Y. Xu et al.,2022_TrainingData
TrainingData	Health_021	Healthy	Y. Xu et al.,2022_TrainingData
TrainingData	Health_022	Healthy	Y. Xu et al.,2022_TrainingData
TrainingData	Health_023	Healthy	Y. Xu et al.,2022_TrainingData
TrainingData	Health_024	Healthy	Y. Xu et al.,2022_TrainingData
TrainingData	Health_025	Healthy	Y. Xu et al.,2022_TrainingData
TrainingData	Health_026	Healthy	Y. Xu et al.,2022_TrainingData
TrainingData	Health_027	Healthy	Y. Xu et al.,2022_TrainingData
TrainingData	Health_028	Healthy	Y. Xu et al.,2022_TrainingData
TrainingData	Health_029	Healthy	Y. Xu et al.,2022_TrainingData
TrainingData	Health_030	Healthy	Y. Xu et al.,2022_TrainingData
TrainingData	Health_031	Healthy	Y. Xu et al.,2022_TrainingData
TrainingData	Health_032	Healthy	Y. Xu et al.,2022_TrainingData
TrainingData	Health_033	Healthy	Y. Xu et al.,2022_TrainingData
TrainingData	Health_034	Healthy	Y. Xu et al.,2022_TrainingData
TrainingData	Health_035	Healthy	Y. Xu et al.,2022_TrainingData
TrainingData	Health_036	Healthy	Y. Xu et al.,2022_TrainingData
TrainingData	Health_037	Healthy	Y. Xu et al.,2022_TrainingData
TrainingData	Health_038	Healthy	Y. Xu et al.,2022_TrainingData
TrainingData	Health_039	Healthy	Y. Xu et al.,2022_TrainingData
TrainingData	Health_040	Healthy	Y. Xu et al.,2022_TrainingData
TrainingData	Health_041	Healthy	Y. Xu et al.,2022_TrainingData
TrainingData	Health_042	Healthy	Y. Xu et al.,2022_TrainingData
TrainingData	Health_043	Healthy	Y. Xu et al.,2022_TrainingData
TrainingData	Health_044	Healthy	Y. Xu et al.,2022_TrainingData
TrainingData	Health_045	Healthy	Y. Xu et al.,2022_TrainingData
TrainingData	Health_046	Healthy	Y. Xu et al.,2022_TrainingData
TrainingData	Health_047	Healthy	Y. Xu et al.,2022_TrainingData
TrainingData	Health_048	Healthy	Y. Xu et al.,2022_TrainingData
TrainingData	Health_049	Healthy	Y. Xu et al.,2022_TrainingData
TrainingData	Health_050	Healthy	Y. Xu et al.,2022_TrainingData
TrainingData	Health_051	Healthy	Y. Xu et al.,2022_TrainingData
TrainingData	Health_052	Healthy	Y. Xu et al.,2022_TrainingData
TrainingData	Health_053	Healthy	Y. Xu et al.,2022_TrainingData
TrainingData	Health_054	Healthy	Y. Xu et al.,2022_TrainingData
TrainingData	Health_055	Healthy	Y. Xu et al.,2022_TrainingData
TrainingData	Health_056	Healthy	Y. Xu et al.,2022_TrainingData
TrainingData	Health_057	Healthy	Y. Xu et al.,2022_TrainingData
TrainingData	Health_058	Healthy	Y. Xu et al.,2022_TrainingData
TrainingData	Health_059	Healthy	Y. Xu et al.,2022_TrainingData
TrainingData	Health_060	Healthy	Y. Xu et al.,2022_TrainingData
TrainingData	Health_061	Healthy	Y. Xu et al.,2022_TrainingData
TrainingData	Health_062	Healthy	Y. Xu et al.,2022_TrainingData
TrainingData	Health_063	Healthy	Y. Xu et al.,2022_TrainingData
TrainingData	Health_064	Healthy	Y. Xu et al.,2022_TrainingData
TrainingData	Health_065	Healthy	Y. Xu et al.,2022_TrainingData
TrainingData	Health_066	Healthy	Y. Xu et al.,2022_TrainingData
TrainingData	Health_067	Healthy	Y. Xu et al.,2022_TrainingData
TrainingData	Health_068	Healthy	Y. Xu et al.,2022_TrainingData
TrainingData	Health_069	Healthy	Y. Xu et al.,2022_TrainingData
TrainingData	Health_070	Healthy	Y. Xu et al.,2022_TrainingData
TrainingData	Health_071	Healthy	Y. Xu et al.,2022_TrainingData
TrainingData	Health_072	Healthy	Y. Xu et al.,2022_TrainingData
TrainingData	Health_073	Healthy	Y. Xu et al.,2022_TrainingData
TrainingData	Health_074	Healthy	Y. Xu et al.,2022_TrainingData
TrainingData	Health_075	Healthy	Y. Xu et al.,2022_TrainingData
TrainingData	Health_076	Healthy	Y. Xu et al.,2022_TrainingData
TrainingData	Health_077	Healthy	Y. Xu et al.,2022_TrainingData
TrainingData	Health_078	Healthy	Y. Xu et al.,2022_TrainingData
TrainingData	Health_079	Healthy	Y. Xu et al.,2022_TrainingData
TrainingData	Health_080	Healthy	Y. Xu et al.,2022_TrainingData
TrainingData	Health_081	Healthy	Y. Xu et al.,2022_TrainingData
TrainingData	Health_082	Healthy	Y. Xu et al.,2022_TrainingData
TrainingData	Health_083	Healthy	Y. Xu et al.,2022_TrainingData
TrainingData	Health_084	Healthy	Y. Xu et al.,2022_TrainingData
TrainingData	Health_085	Healthy	Y. Xu et al.,2022_TrainingData
TrainingData	Health_086	Healthy	Y. Xu et al.,2022_TrainingData
TrainingData	Health_087	Healthy	Y. Xu et al.,2022_TrainingData
TrainingData	Health_088	Healthy	Y. Xu et al.,2022_TrainingData
TrainingData	Health_089	Healthy	Y. Xu et al.,2022_TrainingData
TrainingData	Health_090	Healthy	Y. Xu et al.,2022_TrainingData
TrainingData	Health_091	Healthy	Y. Xu et al.,2022_TrainingData
TrainingData	Health_092	Healthy	Y. Xu et al.,2022_TrainingData
TrainingData	Health_093	Healthy	Y. Xu et al.,2022_TrainingData
TrainingData	Health_094	Healthy	Y. Xu et al.,2022_TrainingData
TrainingData	Health_095	Healthy	Y. Xu et al.,2022_TrainingData
TrainingData	Health_096	Healthy	Y. Xu et al.,2022_TrainingData
TrainingData	Health_097	Healthy	Y. Xu et al.,2022_TrainingData
TrainingData	Health_098	Healthy	Y. Xu et al.,2022_TrainingData
TrainingData	Health_099	Healthy	Y. Xu et al.,2022_TrainingData
TrainingData	Health_100	Healthy	Y. Xu et al.,2022_TrainingData
TrainingData	Health_101	Healthy	Y. Xu et al.,2022_TrainingData
TrainingData	Health_102	Healthy	Y. Xu et al.,2022_TrainingData
TrainingData	Health_103	Healthy	Y. Xu et al.,2022_TrainingData
TrainingData	Health_104	Healthy	Y. Xu et al.,2022_TrainingData
TrainingData	Health_105	Healthy	Y. Xu et al.,2022_TrainingData
TrainingData	Health_106	Healthy	Y. Xu et al.,2022_TrainingData
TrainingData	Health_107	Healthy	Y. Xu et al.,2022_TrainingData
TrainingData	Health_108	Healthy	Y. Xu et al.,2022_TrainingData
TrainingData	Health_109	Healthy	Y. Xu et al.,2022_TrainingData
TrainingData	Health_110	Healthy	Y. Xu et al.,2022_TrainingData
TrainingData	Health_111	Healthy	Y. Xu et al.,2022_TrainingData
TrainingData	Health_112	Healthy	Y. Xu et al.,2022_TrainingData
TrainingData	Health_113	Healthy	Y. Xu et al.,2022_TrainingData
TrainingData	Health_114	Healthy	Y. Xu et al.,2022_TrainingData
TrainingData	Health_115	Healthy	Y. Xu et al.,2022_TrainingData
TrainingData	Health_116	Healthy	Y. Xu et al.,2022_TrainingData
TrainingData	Health_117	Healthy	Y. Xu et al.,2022_TrainingData
TrainingData	Health_118	Healthy	Y. Xu et al.,2022_TrainingData
TrainingData	Health_119	Healthy	Y. Xu et al.,2022_TrainingData
TrainingData	Health_120	Healthy	Y. Xu et al.,2022_TrainingData
TrainingData	Health_121	Healthy	Y. Xu et al.,2022_TrainingData
TrainingData	Health_122	Healthy	Y. Xu et al.,2022_TrainingData
TrainingData	Health_123	Healthy	Y. Xu et al.,2022_TrainingData
TrainingData	Health_124	Healthy	Y. Xu et al.,2022_TrainingData
TrainingData	Health_125	Healthy	Y. Xu et al.,2022_TrainingData
TrainingData	Health_126	Healthy	Y. Xu et al.,2022_TrainingData
TrainingData	Health_127	Healthy	Y. Xu et al.,2022_TrainingData
TrainingData	Health_128	Healthy	Y. Xu et al.,2022_TrainingData
TrainingData	Health_129	Healthy	Y. Xu et al.,2022_TrainingData
TrainingData	Health_130	Healthy	Y. Xu et al.,2022_TrainingData
TrainingData	Health_131	Healthy	Y. Xu et al.,2022_TrainingData
TrainingData	Health_132	Healthy	Y. Xu et al.,2022_TrainingData
TrainingData	Health_133	Healthy	Y. Xu et al.,2022_TrainingData
TrainingData	Health_134	Healthy	Y. Xu et al.,2022_TrainingData
TrainingData	Health_135	Healthy	Y. Xu et al.,2022_TrainingData
TrainingData	Health_136	Healthy	Y. Xu et al.,2022_TrainingData
TrainingData	Health_137	Healthy	Y. Xu et al.,2022_TrainingData
TrainingData	Health_138	Healthy	Y. Xu et al.,2022_TrainingData
TrainingData	Health_139	Healthy	Y. Xu et al.,2022_TrainingData
TrainingData	Health_140	Healthy	Y. Xu et al.,2022_TrainingData
TrainingData	Health_141	Healthy	Y. Xu et al.,2022_TrainingData
TrainingData	Health_142	Healthy	Y. Xu et al.,2022_TrainingData
TrainingData	Health_143	Healthy	Y. Xu et al.,2022_TrainingData
TrainingData	Health_144	Healthy	Y. Xu et al.,2022_TrainingData
TrainingData	Health_145	Healthy	Y. Xu et al.,2022_TrainingData
TrainingData	Health_146	Healthy	Y. Xu et al.,2022_TrainingData
TrainingData	Health_147	Healthy	Y. Xu et al.,2022_TrainingData
TrainingData	Health_148	Healthy	Y. Xu et al.,2022_TrainingData
TrainingData	Health_149	Healthy	Y. Xu et al.,2022_TrainingData
TrainingData	Health_150	Healthy	Y. Xu et al.,2022_TrainingData
TrainingData	Health_151	Healthy	Y. Xu et al.,2022_TrainingData
TrainingData	Health_152	Healthy	Y. Xu et al.,2022_TrainingData
TrainingData	Health_153	Healthy	Y. Xu et al.,2022_TrainingData
TrainingData	Health_154	Healthy	Y. Xu et al.,2022_TrainingData
TrainingData	Health_155	Healthy	Y. Xu et al.,2022_TrainingData
TrainingData	Health_156	Healthy	Y. Xu et al.,2022_TrainingData
TrainingData	Health_157	Healthy	Y. Xu et al.,2022_TrainingData
TrainingData	Health_158	Healthy	Y. Xu et al.,2022_TrainingData
TrainingData	Health_159	Healthy	Y. Xu et al.,2022_TrainingData
TrainingData	Health_160	Healthy	Y. Xu et al.,2022_TrainingData
TrainingData	Health_161	Healthy	Y. Xu et al.,2022_TrainingData
TrainingData	Health_162	Healthy	Y. Xu et al.,2022_TrainingData
TrainingData	Health_163	Healthy	Y. Xu et al.,2022_TrainingData
TrainingData	Health_164	Healthy	Y. Xu et al.,2022_TrainingData
TrainingData	Health_165	Healthy	Y. Xu et al.,2022_TrainingData
TrainingData	Health_166	Healthy	Y. Xu et al.,2022_TrainingData
TrainingData	Health_167	Healthy	Y. Xu et al.,2022_TrainingData
TrainingData	Health_168	Healthy	Y. Xu et al.,2022_TrainingData
TrainingData	Health_169	Healthy	Y. Xu et al.,2022_TrainingData
TrainingData	Health_170	Healthy	Y. Xu et al.,2022_TrainingData
TrainingData	Health_171	Healthy	Y. Xu et al.,2022_TrainingData
TrainingData	Health_172	Healthy	Y. Xu et al.,2022_TrainingData
TrainingData	Health_173	Healthy	Y. Xu et al.,2022_TrainingData
TrainingData	Health_174	Healthy	Y. Xu et al.,2022_TrainingData
TrainingData	Health_175	Healthy	Y. Xu et al.,2022_TrainingData
TrainingData	Health_176	Healthy	Y. Xu et al.,2022_TrainingData
TrainingData	Health_177	Healthy	Y. Xu et al.,2022_TrainingData
TrainingData	Health_178	Healthy	Y. Xu et al.,2022_TrainingData
TrainingData	Health_179	Healthy	Y. Xu et al.,2022_TrainingData
TrainingData	Health_180	Healthy	Y. Xu et al.,2022_TrainingData
TrainingData	Health_181	Healthy	Y. Xu et al.,2022_TrainingData
TrainingData	Health_182	Healthy	Y. Xu et al.,2022_TrainingData
TrainingData	Health_183	Healthy	Y. Xu et al.,2022_TrainingData
TrainingData	Health_184	Healthy	Y. Xu et al.,2022_TrainingData
TrainingData	Health_185	Healthy	Y. Xu et al.,2022_TrainingData
TrainingData	Health_186	Healthy	Y. Xu et al.,2022_TrainingData
TrainingData	Health_187	Healthy	Y. Xu et al.,2022_TrainingData
TrainingData	Health_188	Healthy	Y. Xu et al.,2022_TrainingData
TrainingData	Health_189	Healthy	Y. Xu et al.,2022_TrainingData
TrainingData	Health_190	Healthy	Y. Xu et al.,2022_TrainingData
TrainingData	Health_191	Healthy	Y. Xu et al.,2022_TrainingData
TrainingData	Health_192	Healthy	Y. Xu et al.,2022_TrainingData
TrainingData	Health_193	Healthy	Y. Xu et al.,2022_TrainingData
TrainingData	Health_194	Healthy	Y. Xu et al.,2022_TrainingData
TrainingData	Health_195	Healthy	Y. Xu et al.,2022_TrainingData
TrainingData	Health_196	Healthy	Y. Xu et al.,2022_TrainingData
TrainingData	Health_197	Healthy	Y. Xu et al.,2022_TrainingData
TrainingData	Health_198	Healthy	Y. Xu et al.,2022_TrainingData
TrainingData	Health_199	Healthy	Y. Xu et al.,2022_TrainingData
TrainingData	Health_200	Healthy	Y. Xu et al.,2022_TrainingData
TrainingData	Health_201	Healthy	Y. Xu et al.,2022_TrainingData
TrainingData	Health_202	Healthy	Y. Xu et al.,2022_TrainingData
TrainingData	Health_203	Healthy	Y. Xu et al.,2022_TrainingData
TrainingData	Health_204	Healthy	Y. Xu et al.,2022_TrainingData
TrainingData	Health_205	Healthy	Y. Xu et al.,2022_TrainingData
TrainingData	Health_206	Healthy	Y. Xu et al.,2022_TrainingData
TrainingData	Health_207	Healthy	Y. Xu et al.,2022_TrainingData
TrainingData	Health_208	Healthy	Y. Xu et al.,2022_TrainingData
TrainingData	Health_209	Healthy	Y. Xu et al.,2022_TrainingData
TrainingData	Health_210	Healthy	Y. Xu et al.,2022_TrainingData
TrainingData	Health_211	Healthy	Y. Xu et al.,2022_TrainingData
TrainingData	Health_212	Healthy	Y. Xu et al.,2022_TrainingData
TrainingData	Health_213	Healthy	Y. Xu et al.,2022_TrainingData
TrainingData	Health_214	Healthy	Y. Xu et al.,2022_TrainingData
ValidationData	SRR2922529	BRCA	PRJNA301507
ValidationData	SRR2922701	BRCA	PRJNA301507
ValidationData	SRR2923098	BRCA	PRJNA301507
ValidationData	SRR2939859	BRCA	PRJNA301507
ValidationData	SRR3017407	BRCA	PRJNA301507
ValidationData	SRR3017508	BRCA	PRJNA301507
ValidationData	SRR3017539	BRCA	PRJNA301507
ValidationData	SRR3028131	BRCA	PRJNA301507
ValidationData	SRR3028168	BRCA	PRJNA301507
ValidationData	SRR3028733	BRCA	PRJNA301507
ValidationData	SRR3034174	BRCA	PRJNA301507
ValidationData	SRR3034179	BRCA	PRJNA301507
ValidationData	SRR3034184	BRCA	PRJNA301507
ValidationData	SRR9161073	Lung	PRJNA544699
ValidationData	SRR9161075	Lung	PRJNA544699
ValidationData	SRR9161077	Lung	PRJNA544699
ValidationData	SRR9161083	Lung	PRJNA544699
ValidationData	SRR9161085	Lung	PRJNA544699
ValidationData	SRR9161087	Lung	PRJNA544699
ValidationData	SRR9161089	Lung	PRJNA544699
ValidationData	SRR9161092	Lung	PRJNA544699
ValidationData	SRR9161094	Lung	PRJNA544699
ValidationData	SRR9161096	Lung	PRJNA544699
ValidationData	SRR9161098	Lung	PRJNA544699
ValidationData	SRR9161104	Lung	PRJNA544699
ValidationData	SRR9161106	Lung	PRJNA544699
ValidationData	SRR9161108	Lung	PRJNA544699
ValidationData	SRR9161113	Lung	PRJNA544699
ValidationData	SRR9161117	Lung	PRJNA544699
ValidationData	SRR9161120	Lung	PRJNA544699
ValidationData	SRR9161125	Lung	PRJNA544699
ValidationData	SRR9161127	Lung	PRJNA544699
ValidationData	SRR9161130	Lung	PRJNA544699
ValidationData	Health_001	Healthy	Y. Xu et al.,2022_TestData
ValidationData	Health_002	Healthy	Y. Xu et al.,2022_TestData
ValidationData	Health_003	Healthy	Y. Xu et al.,2022_TestData
ValidationData	Health_004	Healthy	Y. Xu et al.,2022_TestData
ValidationData	Health_005	Healthy	Y. Xu et al.,2022_TestData
ValidationData	Health_006	Healthy	Y. Xu et al.,2022_TestData
ValidationData	Health_007	Healthy	Y. Xu et al.,2022_TestData
ValidationData	Health_008	Healthy	Y. Xu et al.,2022_TestData
ValidationData	Health_009	Healthy	Y. Xu et al.,2022_TestData
ValidationData	Health_010	Healthy	Y. Xu et al.,2022_TestData
ValidationData	Health_011	Healthy	Y. Xu et al.,2022_TestData
ValidationData	Health_012	Healthy	Y. Xu et al.,2022_TestData
ValidationData	Health_013	Healthy	Y. Xu et al.,2022_TestData
ValidationData	Health_014	Healthy	Y. Xu et al.,2022_TestData
ValidationData	Health_015	Healthy	Y. Xu et al.,2022_TestData
ValidationData	Health_016	Healthy	Y. Xu et al.,2022_TestData
ValidationData	Health_017	Healthy	Y. Xu et al.,2022_TestData
ValidationData	Health_018	Healthy	Y. Xu et al.,2022_TestData
ValidationData	Health_019	Healthy	Y. Xu et al.,2022_TestData
ValidationData	Health_020	Healthy	Y. Xu et al.,2022_TestData
ValidationData	Health_021	Healthy	Y. Xu et al.,2022_TestData
ValidationData	Health_022	Healthy	Y. Xu et al.,2022_TestData
ValidationData	Health_023	Healthy	Y. Xu et al.,2022_TestData
TestData	SRR3045979	BRCA	PRJNA301507
TestData	SRR3046036	BRCA	PRJNA301507
TestData	SRR3046402	BRCA	PRJNA301507
TestData	SRR3046410	BRCA	PRJNA301507
TestData	SRR3073560	BRCA	PRJNA301507
TestData	SRR4362814	BRCA	PRJNA301507
TestData	SRR4362877	BRCA	PRJNA301507
TestData	SRR4362895	BRCA	PRJNA301507
TestData	SRR4362906	BRCA	PRJNA301507
TestData	SRR4362916	BRCA	PRJNA301507
TestData	SRR4362926	BRCA	PRJNA301507
TestData	SRR4362936	BRCA	PRJNA301507
TestData	SRR4362946	BRCA	PRJNA301507
TestData	SRR4362955	BRCA	PRJNA301507
TestData	SRR4363376	BRCA	PRJNA301507
TestData	SRR9161131	Lung	PRJNA544699
TestData	SRR9161134	Lung	PRJNA544699
TestData	SRR9161136	Lung	PRJNA544699
TestData	SRR9161139	Lung	PRJNA544699
TestData	SRR9161141	Lung	PRJNA544699
TestData	SRR9161147	Lung	PRJNA544699
TestData	SRR9161153	Lung	PRJNA544699
TestData	SRR9161155	Lung	PRJNA544699
TestData	SRR9161157	Lung	PRJNA544699
TestData	SRR9161164	Lung	PRJNA544699
TestData	SRR9161166	Lung	PRJNA544699
TestData	SRR9161168	Lung	PRJNA544699
TestData	SRR9161175	Lung	PRJNA544699
TestData	SRR9161177	Lung	PRJNA544699
TestData	SRR9161187	Lung	PRJNA544699
TestData	SRR9161193	Lung	PRJNA544699
TestData	SRR9161195	Lung	PRJNA544699
TestData	SRR9161202	Lung	PRJNA544699
TestData	SRR9161203	Lung	PRJNA544699
TestData	SRR9161209	Lung	PRJNA544699
TestData	Health_024	Healthy	Y. Xu et al.,2022_TestData
TestData	Health_025	Healthy	Y. Xu et al.,2022_TestData
TestData	Health_026	Healthy	Y. Xu et al.,2022_TestData
TestData	Health_027	Healthy	Y. Xu et al.,2022_TestData
TestData	Health_028	Healthy	Y. Xu et al.,2022_TestData
TestData	Health_029	Healthy	Y. Xu et al.,2022_TestData
TestData	Health_030	Healthy	Y. Xu et al.,2022_TestData
TestData	Health_031	Healthy	Y. Xu et al.,2022_TestData
TestData	Health_032	Healthy	Y. Xu et al.,2022_TestData
TestData	Health_033	Healthy	Y. Xu et al.,2022_TestData
TestData	Health_034	Healthy	Y. Xu et al.,2022_TestData
TestData	Health_035	Healthy	Y. Xu et al.,2022_TestData
TestData	Health_036	Healthy	Y. Xu et al.,2022_TestData
TestData	Health_037	Healthy	Y. Xu et al.,2022_TestData
TestData	Health_038	Healthy	Y. Xu et al.,2022_TestData
TestData	Health_039	Healthy	Y. Xu et al.,2022_TestData
TestData	Health_040	Healthy	Y. Xu et al.,2022_TestData
TestData	Health_041	Healthy	Y. Xu et al.,2022_TestData
TestData	Health_042	Healthy	Y. Xu et al.,2022_TestData
TestData	Health_043	Healthy	Y. Xu et al.,2022_TestData
TestData	Health_044	Healthy	Y. Xu et al.,2022_TestData
TestData	Health_045	Healthy	Y. Xu et al.,2022_TestData
TestData	Health_046	Healthy	Y. Xu et al.,2022_TestData
