# Supplementary material for: BertTCR: a Bert-based deep learning framework for predicting cancer-related immune status based on T cell receptor repertoire
Source: Brief Bioinform. 2024 Aug 23;25(5):bbae420. doi: 10.1093/bib/bbae420 (PMC11342255; doi:10.1093/bib/bbae420)
Supplement: Supp_data_bbae420 [file supp_data_bbae420.zip › Supplementary_table_s9.xlsx]

## Sheet: Sheet1
Supplementary Table S9 The results of the BertTCR model on cancer probability and health score in healthy people.
Condition	Sample ID	Age	Cancer Probability	Health score
Healthy	A2-i129	11	0.310798	0.689202
Healthy	A2-i138	74	0.682614	0.317386
Healthy	A3-i102	43	0.310293	0.689707
Healthy	A3-i150	87	0.376206	0.623794
Healthy	A4-i107	39	0.27113	0.72887
Healthy	A4-i125	64	0.481949	0.518051
Healthy	A4-i184	61	0.32857	0.67143
Healthy	A4-i190	25	0.439933	0.560067
Healthy	A5-S1	103	0.317112	0.682888
Healthy	A5-S14	0	0.271639	0.728361
Healthy	A5-S18	0	0.269167	0.730833
Healthy	A5-S23	50	0.331023	0.668977
Healthy	A5-S6	93	0.34368	0.65632
Healthy	A6-I160	51	0.717938	0.282062
Healthy	A6-I205ob	95	0.476213	0.523787
Healthy	A6-I215ob	51	0.570123	0.429877
Healthy	A2-i131	9	0.324776	0.675224
Healthy	A2-i133	16	0.303911	0.696089
Healthy	A2-i136	10	0.357299	0.642701
Healthy	A2-i140	73	0.518783	0.481217
Healthy	A3-i101	36	0.38507	0.61493
Healthy	A3-i107	39	0.303315	0.696685
Healthy	A3-i145	86	0.318621	0.681379
Healthy	A4-i101	36	0.374959	0.625041
Healthy	A4-i106	43	0.338097	0.661903
Healthy	A4-i118	89	0.33821	0.66179
Healthy	A4-i124	66	0.360139	0.639861
Healthy	A4-i128	62	0.458425	0.541575
Healthy	A4-i183	87	0.290832	0.709168
Healthy	A4-i186	61	0.355947	0.644053
Healthy	A4-i189	25	0.381045	0.618955
Healthy	A4-i192	24	0.342821	0.657179
Healthy	A4-i195	21	0.277077	0.722923
Healthy	A5-S11	0	0.276303	0.723697
Healthy	A5-S13	0	0.269825	0.730175
Healthy	A5-S16	0	0.269274	0.730726
Healthy	A5-S19	55	0.387095	0.612905
